# Supplementary material for: Exploring the Potential of Statistical Modeling to Retrieve the Cloud Base Height from Geostationary Satellites: Applications to the ABI Sensor on Board of the GOES-R Satellite Series
Source: Remote Sens (Basel). Author manuscript; Available in PMC 2021 Jun 21. (PMC8216211; doi:10.3390/rs13030375)
Supplement: dataset_validation [file NIHMS1710520-supplement-dataset_validation.zip]

Archive with 1 entries (1 files):
- dataset_validation.csv
