# Supplementary material for: Exploring the Potential of Statistical Modeling to Retrieve the Cloud Base Height from Geostationary Satellites: Applications to the ABI Sensor on Board of the GOES-R Satellite Series
Source: Remote Sens (Basel). Author manuscript; Available in PMC 2021 Jun 21. (PMC8216211; doi:10.3390/rs13030375)
Supplement: dataset_validation [file NIHMS1710520-supplement-dataset_validation.zip › dataset_validation.csv]

	Date	Lat	Lon	ZenithAngle	T2	Snow	Albedo	TSkin	cloud_base_height	GOES1	GOES2	GOES3	GOES4	GOES5	GOES6	GOES7	GOES8	GOES9	GOES10	GOES11	GOES12	GOES13	GOES14	GOES15	GOES16	RH15	RH100	RH250	RH500	RH750	RH1000	Predictions
0	2018041600	24.57262	-81.67096	93.33293	298.61859	0.0	0.08	297.65533	152.39999	0.00135	0.0009400000000000001	0.00132	0.00066	8e-05	8e-05	228.04991	223.20782000000003	224.79561	224.94679	226.15782000000002	227.05053999999998	226.80095	226.56699	225.95335	225.12127999999998	89.54271	86.10767	86.28371	87.73250999999999	88.99036	89.07301	2072.924477125
1	2018041600	24.70896	-81.02859000000001	93.87276	298.34546	0.0	0.08	297.76901000000004	518.15997	0.00135	2e-05	0.00132	-0.00058	8e-05	8e-05	209.92747000000003	212.56342	212.80072	212.73009	213.03293	220.28157000000002	213.62392000000003	213.14206000000001	212.60853999999998	213.22747999999999	90.38231	86.66525	86.00121999999999	84.52982	81.64013	84.80371	2601.96330725
2	2018041600	25.47608	-80.34073000000001	94.30762	299.7836	0.0	0.15734	299.4335	1371.5999800000002	8e-05	0.00033	8e-05	0.00066	8e-05	8e-05	233.08458	222.90532000000002	225.26262999999997	226.48273999999998	228.45427	228.25775	228.22792	227.36982999999998	226.5833	225.51282	84.00117	81.53004	79.15298	73.32715999999999	75.80928	80.83369	2138.8324161999985
3	2018041600	25.03125	-77.50223000000001	96.90691	299.10641	0.0	0.12957	298.5498	6705.6001	8e-05	-0.0006	8e-05	4e-05	8e-05	8e-05	276.85571	230.2422	237.80661	244.17158999999998	259.59341	246.57308999999998	259.75217000000004	257.7077	254.68655	245.57242999999997	77.81066	78.076	80.95614	83.87868	81.64331999999999	74.36189	3715.054797820001
4	2018041600	25.64599	-80.39438	94.22188	299.99768	0.0	0.17049	299.66556	2336.80005	0.00135	0.00033	8e-05	-0.00058	8e-05	8e-05	228.04991	221.55315	223.67781000000002	224.31221000000002	226.06322999999998	227.05053999999998	225.9265	224.99797	224.35304	223.53502000000003	78.10831	81.4323	84.01319000000001	81.53139	81.01498000000001	84.54297	3925.8621034999996
5	2018041600	26.01282	-81.65997	93.02965999999999	295.06509	0.0	0.15287	295.45306	457.20000999999996	0.00135	0.00217	0.00257	4e-05	0.00133	0.00132	263.96295	232.26871	240.75441	248.91841000000002	259.9223	247.42061	260.78424	259.8602	258.81212999999997	252.60863999999998	96.26334	96.4667	94.65562	94.11423	99.9398	99.93984	1633.4994085000012
6	2018041600	25.7867	-80.27563	94.29401	299.81061	0.0	0.16513	299.62082000000004	3352.80005	8e-05	0.0009400000000000001	8e-05	4e-05	8e-05	8e-05	228.04991	220.68513	222.51783999999998	223.22681	224.81328	226.43567000000002	224.58762000000002	223.67018	222.84692	222.32335	81.86851999999999	85.01888000000001	87.75626	85.91376	84.22896999999999	99.99439	3866.756302399999
7	2018041600	25.942120000000003	-80.24289	94.28716	298.57684	0.0	0.1638	298.30502	762.0	8e-05	0.00063	0.00132	4e-05	8e-05	8e-05	228.04991	219.32634	220.77986	221.4119	223.01584	225.39337	222.67017	221.65729	221.03467	220.4684	89.82179000000001	88.30306	90.90075999999999	89.94736999999999	87.41649	99.98775	1237.1095445000003
8	2018041600	26.08279	-80.12344	94.35938	299.55319	0.0	0.11947	298.98502	3962.3999	8e-05	0.00063	8e-05	4e-05	8e-05	8e-05	240.11907999999997	225.60461	229.18176	231.59203	235.06546	232.17676	234.36222999999998	232.84073999999998	232.01557999999997	230.0665	86.70798	87.21497	90.21677	87.77017	83.79394	85.87879000000001	2357.1758837
9	2018041600	26.50811	-81.7435	92.84861	295.59024	0.0	0.14014000000000001	295.62658999999996	579.12	0.00263	0.00279	0.00506	0.00066	0.0038299999999999996	0.00379	272.34305	234.56871	244.72914	253.28562999999997	267.92087000000004	252.01402000000002	268.70276	268.01724	266.62305	258.38129	96.98518	98.20894	97.88133	99.98642	99.98691	99.98761999999999	924.1028034000003
10	2018041600	26.61314	-81.9032	92.68638	296.20395	0.0	0.1233	296.2326	548.64001	0.00263	0.00063	0.011290000000000001	0.00066	0.00757	0.00627	270.18729	234.29927	243.20817999999997	250.28105	264.07874	249.48917999999998	264.41452000000004	263.23742999999996	261.49661000000003	254.04549	92.45164	94.27844	99.99094000000001	99.99065	99.99155	99.99269	1259.5606093000004
11	2018041600	26.952679999999997	-82.01868	92.5123	294.95953	0.0	0.13139	294.88141	579.12	0.0039	0.00402	0.01378	4e-05	0.01132	0.008740000000000001	276.34851000000003	236.82881	248.00426000000002	256.05121	273.17435	255.37614	274.06055	273.77719	271.81433	262.02426	89.64667	92.14397	100.0	100.0	100.0	100.0	841.2480000357147
12	2018041600	26.642429999999997	-80.09402	94.25613	299.18942000000004	0.0	0.16142	298.36966	1371.5999800000002	0.00135	-0.00029	8e-05	4e-05	-0.00117	8e-05	218.63394	217.26913	217.96642000000003	217.83542000000003	218.23965	222.79567999999998	218.69208999999998	218.5768	217.75522999999998	217.91997999999998	87.1731	88.74559	93.11879	95.33061	90.02496	84.46758	1457.0811605500005
13	2018041600	27.096559999999997	-82.44357	92.11176	292.5235	0.0	0.15625999999999998	292.58087	457.20000999999996	0.00517	0.00555	0.015030000000000002	0.00066	0.01007	0.0075	265.64703	236.45316	245.68161	252.17023999999998	261.76617000000005	248.11794	262.34882000000005	260.91652999999997	259.27869	252.60863999999998	90.33745	100.0	100.0	100.0	100.0	100.0	760.4505989833331
14	2018041600	27.436040000000002	-82.56201	91.93677	291.63281	0.0	0.14697000000000002	291.85995	1127.76001	0.00645	0.008320000000000001	0.017519999999999997	0.00066	0.00757	0.008740000000000001	251.79617000000002	227.55284	232.55532999999997	235.83095	241.82724	235.2159	242.12941	240.22377000000003	238.3201	234.90514	88.1397	100.0	100.0	100.0	100.0	100.0	895.5278065499998
15	2018041600	27.25661	-80.87125	93.44147	295.31473	0.0	0.17524	295.33606000000003	1341.12	0.00135	-0.0006	0.00132	4e-05	8e-05	8e-05	265.96906	233.82175	241.14275	247.22304	258.21013999999997	245.85757	258.53009	257.83838	256.40167	250.71074	96.72784	96.33715	94.98614	93.9459	99.98266	99.98311	1096.9244030999998
16	2018041600	27.762940000000004	-82.59262	91.84096	291.70078	0.0	0.08	294.67224	2590.80005	0.00517	0.0034	0.00755	0.00066	0.00757	0.00503	284.78751	242.81036	254.31831	262.16675	280.66724	259.21915	282.37827000000004	281.81732	279.5831	267.97922	86.84127	86.93848	91.78004	91.13505	79.65025	76.82813	1352.3214011499992
17	2018041600	27.828609999999998	-82.48926	91.9164	291.30399	0.0	0.08	295.32617	2438.3999	0.00517	0.00617	0.01627	0.00066	0.01257	0.01122	273.40906	240.68454	251.47014	258.345	270.64178	252.91933999999998	271.66693	271.25982999999997	269.95847000000003	261.09094	87.58282	88.78452	100.0	100.0	85.71848	87.99932	1582.7502025999995
18	2018041600	27.49679	-80.36578	93.82394000000001	299.91776	0.0	0.13515	299.06658999999996	1005.8400300000001	0.00135	-0.00029	8e-05	4e-05	8e-05	0.00132	226.82518	220.46357999999998	222.51783999999998	222.33197	223.11784	225.07626000000002	224.28546	224.30282999999997	223.76767999999998	223.33441000000002	70.20863	71.74638	76.00185	82.74799	88.61665	99.99746999999999	2992.4248129000002
19	2018041600	27.945659999999997	-82.74152	91.67368	290.79632999999995	0.0	0.13277	290.91422	3352.80005	0.00517	0.0034	0.01004	4e-05	0.013819999999999999	0.01122	278.0318	244.16983	255.20299	261.96005	275.97198	255.80745	277.51498	277.11922999999996	275.65482000000003	266.19812	82.82394000000001	84.60897	99.99979	99.99937	99.99981	100.0	935.4566009500002
20	2018041600	27.932909999999996	-82.65253	91.75322	291.45377	0.0	0.08	294.40585	3048.0	0.0039	0.00279	0.00506	0.00066	0.0038299999999999996	0.00379	292.38226000000003	243.92233	255.53828	263.30804	287.63318	263.68216	289.89575	289.66754	286.91309	272.3226	85.26495	85.36950999999999	91.15151999999999	100.0	65.88483000000001	34.542770000000004	757.5296026000003
21	2018041600	27.90718	-82.47464000000001	91.9123	291.70538	0.0	0.10742	291.10818	1036.31995	0.00517	0.0074	0.01378	0.00066	0.01007	0.00627	277.05568999999997	243.11742999999998	254.52414	262.29034	275.3566	255.86887000000002	276.21317	276.01755	275.18172999999996	265.42667	89.44514000000001	88.93753000000001	100.0	100.0	100.0	100.0	1199.997605675
22	2018041600	27.99867	-82.54898	91.82865	290.85922	0.0	0.15163	290.63101	914.4000199999999	0.00517	0.00555	0.0088	4e-05	0.00633	0.00503	279.33657999999997	244.31744	256.13516	263.66922	277.18591000000004	257.14493	279.58693999999997	279.32202	277.92056	267.59976	85.01196999999999	100.0	100.0	100.0	100.0	48.6879	841.37499942
23	2018041600	27.66785	-80.42084	93.73714	298.6088	0.0	0.15495	297.46155	1524.0	0.00135	0.00186	0.00132	4e-05	8e-05	8e-05	260.56177	234.16362	241.81259	248.36086	257.82245	245.56897	258.04449	257.48941	256.44522	251.29842000000002	75.79182	76.95107	80.25081999999999	84.4734	88.59456	99.96954000000001	3039.6942017000006
24	2018041600	28.05135	-82.3562	91.9837	291.14996	0.0	0.15202000000000002	291.29694	1005.8400300000001	0.00517	0.00586	0.01378	0.00128	0.00757	0.00503	269.78525	241.22942	252.34572000000003	258.746	267.716	251.5565	268.85733	268.7518	268.03182999999996	260.68863	87.98437	100.0	100.0	100.0	100.0	100.0	954.7351963749996
25	2018041600	28.025090000000002	-82.17815999999999	92.14281	291.89221000000003	0.0	0.16222	291.95474	182.88	0.00517	0.0074	0.01876	4e-05	0.00882	0.00998	261.94843	236.39009	245.25162999999998	250.38823	257.48102	245.20623999999998	258.08878	256.74292	255.34985	249.97134	90.29868	100.0	100.0	100.0	100.0	100.0	839.1906017000001
26	2018041600	27.958159999999996	-81.73355	92.54058	293.62424	0.0	0.14895	293.72916000000004	457.20000999999996	0.0039	0.00463	0.015030000000000002	4e-05	0.00757	0.00627	262.88721	234.76924	243.84196	250.17365	258.30661000000003	245.42413	258.35385	256.9632	255.39394	249.52515	92.03841	100.0	100.0	100.0	100.0	100.0	784.9615994000003
27	2018041600	28.036640000000002	-81.71817	92.53664	293.64264	0.0	0.12924000000000002	293.81039	426.72	0.0039	0.00586	0.02001	4e-05	0.015069999999999998	0.01122	259.5134	231.60884	239.76501000000002	244.97127000000003	252.78412999999998	242.29733	253.28867000000002	251.31906	249.43767999999997	244.32352999999998	91.62293000000001	100.0	100.0	100.0	100.0	100.0	1146.4671073
28	2018041600	28.26085	-82.13318000000001	92.13071	291.69088999999997	0.0	0.15735	291.74701	274.32001	0.00517	0.0114	0.02748	0.00128	0.020069999999999998	0.01369	264.13723999999996	235.29745	243.57166	249.13939	258.30661000000003	245.13341	258.88129	257.66409	255.9648	249.6741	90.79163	100.0	100.0	100.0	100.0	100.0	739.3431994999999
29	2018041600	28.11758	-80.69266	93.40051	296.04691	0.0	0.14834	296.07291000000004	2590.80005	0.00135	-0.00029	0.00132	4e-05	8e-05	8e-05	260.14859	235.55815	245.16505	251.75749	259.40463	246.50192	260.22693	260.19965	259.65881	254.47276000000002	88.32415999999999	90.8877	90.64352	88.48879000000001	99.99377	99.99409	1494.8535092500003
30	2018041600	28.470609999999997	-82.46094000000001	91.80399	290.08898999999997	0.0	0.165	289.95328	914.4000199999999	0.0039	0.00402	0.00506	4e-05	0.0025800000000000003	0.00132	286.35202000000004	246.03886	257.17575	264.38358	283.98019	260.83401000000003	285.89078	285.89386	284.23562999999996	271.46587999999997	88.27949	100.0	100.0	100.0	59.48725	24.183120000000002	519.3791963999998
31	2018041600	28.30943	-81.38866999999999	92.75973	295.25781	0.0	0.14932	295.04831	1752.5999800000002	0.00263	0.00371	0.01254	0.00128	0.00757	0.00627	250.50377999999998	229.85075	235.84564	239.14594	244.40804	237.4287	244.75107000000003	243.58897000000002	242.24287	239.15627999999998	89.03263000000001	100.0	100.0	99.9996	99.99979	99.99978	820.5470048749999
32	2018041600	28.38795	-81.37286	92.75587	295.25705	0.0	0.15304	294.82614	1935.47998	0.00263	0.00371	0.01004	4e-05	0.00633	0.00627	257.00597999999997	232.9848	240.75441	246.28987	253.31488	242.29733	252.95706	252.02312	250.51182999999997	246.03667000000002	88.15468	99.99154	99.99127	99.99136	99.9919	99.99243	1138.834406425
33	2018041600	28.545040000000004	-81.34119	92.74809	295.25116	0.0	0.14237	294.77393	1752.5999800000002	0.00263	0.0074	0.0225	0.00066	0.020069999999999998	0.01369	253.0097	231.16045	238.01791	241.8046	247.39531000000002	238.90984	247.83656000000002	246.50557	245.00575	240.96506000000002	87.05254000000001	89.45872	99.99786	99.99765	99.99783000000001	99.99821	863.8794002799997
34	2018041600	28.772479999999998	-82.3118	91.86725	290.60715	0.0	0.14831	290.28397	822.96002	0.0039	0.00156	0.0038200000000000005	0.00066	0.0025800000000000003	0.00132	284.56671	247.09364	257.23992999999996	263.4689	282.75217000000004	260.08898999999997	284.9924	284.97925	283.14853	270.85037	86.26305	100.0	100.0	100.0	99.99979	58.585159999999995	795.9090026999997
35	2018041600	28.890290000000004	-82.56674	91.6239	289.89099	0.0	0.14313	288.97677999999996	3657.6001	0.00517	0.00279	0.0038200000000000005	-0.00058	0.00133	0.00132	283.4335	248.50817999999998	258.75223	265.20398	283.01248	259.80029	284.76651	284.91364	283.52328	271.22003	84.8082	99.99979	99.99979	99.99959	99.99979	36.33497	971.2705930499998
36	2018041600	28.78463	-81.84753	92.26187	293.17804	0.0	0.08	297.38867	899.1600300000001	0.00517	0.01355	0.028730000000000002	0.00128	0.023819999999999997	0.01617	261.16699	236.2636	244.72914	249.74122999999997	256.54352	244.25255	257.55579	256.78705	255.61391	249.82282999999998	92.04032	92.10114	100.0	100.0	100.0	100.0	989.8126118499994
37	2018041600	28.60255	-80.68301	93.29824	296.07056	0.0	0.13634000000000002	296.31808	1828.80005	0.00135	0.00309	0.00257	0.00066	0.00133	0.00132	245.59084	229.37382999999997	234.24007999999998	236.74372999999997	240.61911	234.69208999999998	241.28775	240.38766	239.22603999999998	236.63013999999998	91.38084	92.76652	92.24809	92.40919	99.9959	99.99565	1120.5514813500006
38	2018041600	28.76675	-81.2038	92.81606	295.6152	0.0	0.13835	295.04068	1798.32007	0.00263	0.00463	0.01004	4e-05	0.00757	0.0075	254.43047	232.9848	240.65666000000002	245.0929	250.88353999999998	241.06036	251.3241	250.56105	249.34367000000003	244.79377999999997	88.08102	89.68706999999999	94.07133	99.99354	99.99369	99.99383	1324.330603349999
39	2018041600	29.166420000000002	-82.23663	91.84669	290.60898	0.0	0.17081	290.38754	2087.88013	0.00517	0.0034	0.00506	4e-05	0.0038299999999999996	0.00255	278.12729	249.44759	259.30588	264.18619	276.79559	256.11383	278.76382	278.20905	276.37881	266.3262	88.94034	99.99979	100.0	99.9996	100.0	62.88723	1009.5992030999997
40	2018041600	29.10933	-81.31943000000001	92.64081	294.67105	0.0	0.14825	294.20993	457.20000999999996	0.0039	0.00494	0.01254	4e-05	0.00757	0.00627	257.00597999999997	233.33642999999998	240.26308999999998	244.60412999999997	251.76091	241.21646	251.85657	250.56105	248.96661	244.16624	88.4035	99.99962	99.99922	99.99920999999999	99.99941	99.99979	682.7266031714286
41	2018041600	29.69684	-85.02362	89.3623	291.14789	0.0	0.08	293.13837	1371.5999800000002	0.016640000000000002	0.01294	0.01876	4e-05	0.016319999999999998	0.0075	281.25842	257.03122	265.93286	269.61285	279.95801	257.26526	281.78	281.5806	280.00385	268.60907000000003	66.94872	62.9747	65.96136	72.28535	81.83882	99.9998	1419.6517239
42	2018041600	29.14568	-81.03314	92.87638000000001	295.92349	0.0	0.14464000000000002	295.10837000000004	762.0	0.00263	0.00186	0.011290000000000001	0.00128	0.00757	0.00627	255.7585	235.49318	243.66197000000003	248.24844	254.46432000000001	243.28316	254.78527999999997	254.23549	253.34578	248.4763	86.41893	88.29884	92.71252	99.99004000000001	99.99034	99.99085	961.5678024299996
43	2018041600	29.610529999999997	-83.08359	91.03134	289.02695	0.0	0.15489	287.80359	1005.8400300000001	0.00517	0.0034	0.00506	4e-05	0.0025800000000000003	8e-05	285.29553	259.59308	268.79163	271.9024	284.1402	259.51031	285.53882000000004	285.86133	284.67458999999997	271.83377	76.32949	70.48458000000001	72.75009	99.99979	100.0	78.03966	1433.2458049500012
44	2018041600	29.5029	-81.23907	92.62103	294.54306	0.0	0.1386	294.21121	548.64001	0.0039	0.0034	0.01378	0.00066	0.015069999999999998	0.00998	268.53525	238.81644	247.76196000000002	253.93167000000003	265.67068	249.8273	266.78516	265.73828	264.03094	256.72336	90.28135999999999	99.99767	99.99728	99.99724	99.99762	99.99821	685.7238020999998
45	2018041600	29.65107	-81.67612	92.2175	293.09143	0.0	0.13988	292.71329	1158.23999	0.00517	0.00248	0.0038200000000000005	0.00128	8e-05	8e-05	259.29736	242.91306	250.11992999999998	253.18538999999998	258.54715	245.35161000000002	259.70883	259.94516	259.27869	254.33055	91.02655	99.99767	99.99744	99.99743000000001	99.99719	99.99701	710.8697994
46	2018041600	29.863059999999997	-82.00839	91.8896	291.27844	0.0	0.13376	291.13065	944.88	0.0039	0.0009400000000000001	0.00755	0.00066	0.01132	0.00998	273.63962000000004	247.04846	253.83401	257.1207	268.00266	251.0295	270.00772	269.05936	267.0947	259.20108	90.04983	99.99922	99.99901	99.99898	99.99939	100.0	846.5058018999998
47	2018041600	30.00378	-81.32361	92.43726	294.3147	0.0	0.08	293.93875	441.96002000000004	0.0039	0.00279	0.0038200000000000005	4e-05	0.00133	8e-05	266.90839	243.72297999999998	252.48984	258.07574	267.92087000000004	251.09562999999997	269.28101000000004	269.28937	268.57473999999996	261.09094	88.36751	90.75845	100.0	99.99979	99.99962	99.9994	961.9106990000005
48	2018041600	30.217059999999996	-81.65643	92.10911999999999	293.4075	0.0	0.08	295.13641	457.20000999999996	0.00517	0.0034	0.0038200000000000005	4e-05	0.00133	0.00132	260.35617	246.68488	252.48984	254.76252999999997	260.06265	246.14482	261.21024	260.7063	259.95346	254.75667	89.32141999999999	100.0	100.0	100.0	100.0	100.0	1220.9907039
49	2018041600	30.3612	-81.53308	92.18104	293.2576	0.0	0.1127	292.89617999999996	807.71997	0.00517	0.00432	0.0038200000000000005	4e-05	0.00133	8e-05	263.96295	247.49752999999998	254.24947999999998	257.48685	264.42657	248.67012000000003	265.66879	265.77805	265.19534	258.65527000000003	89.68491	99.99436	99.99391	99.99388	99.99367	99.99441999999999	962.1266019999999
50	2018041600	31.053829999999998	-86.31949	88.01096	287.89547999999996	0.0	0.13573	287.36929	1524.0	0.02046	0.012629999999999999	0.02126	0.0019	0.015069999999999998	0.00998	281.92245	255.5033	263.33212000000003	266.42834	279.34415	255.68452000000002	281.11072	280.76492	278.94907	267.09195	53.905330000000006	53.77049	54.22036	60.41154	68.64707	76.48716	1771.9548099500012
51	2018041600	30.46773	-81.70029	92.0168	292.63226000000003	0.0	0.14215999999999998	292.49393	2438.3999	0.00517	0.00248	0.00506	0.00066	0.0025800000000000003	0.00132	271.72934	249.61566000000002	255.33742999999998	258.6572	269.61551000000003	251.5565	271.29266	270.54456	269.07642000000004	260.95703	87.77179	99.99864000000001	99.99844	99.99821	99.99840999999999	57.89601	1254.1504221500004
52	2018041600	30.768490000000003	-83.2486	90.65086	290.02963	0.0	0.14425	289.43912	1097.2800300000001	0.00899	0.00494	0.0088	0.00066	0.0038299999999999996	0.00255	279.60751	258.2027	266.45648	269.75458	279.82207999999997	256.05267000000003	281.57971000000003	281.88486	280.70197	268.98544	82.08968	74.19115	63.189659999999996	65.85677	72.1302	73.87823	1658.1120187875006
53	2018041600	30.932570000000002	-83.88141	90.08553	289.83698	0.0	0.16269	288.58743	1066.80005	0.015359999999999999	0.011090000000000001	0.015030000000000002	0.00128	0.00757	0.00627	274.97794	256.10126	263.6655	267.17852999999997	275.28378	253.68527000000003	277.27013999999997	277.68317	276.81113	266.582	73.40760999999999	61.91825	47.74152	50.71865	56.64586	61.623419999999996	1757.9340282999992
54	2018041600	30.59814	-81.4848	92.16882	292.99164	0.0	0.09071	292.91342000000003	1249.68005	0.00517	0.00309	0.0038200000000000005	4e-05	0.00133	8e-05	263.4317	248.98111	254.52414	256.93649	263.15578999999997	247.49071	264.16949	264.05176	263.54526	257.27878	89.82693	99.99982	99.99979	99.9994	70.54751999999999	53.53825	1350.2767079
55	2018041600	31.3027	-86.37863	87.91632	286.70917000000003	0.0	0.14844000000000002	285.47815	1524.0	0.0281	0.02216	0.02748	0.0019	0.020069999999999998	0.01741	273.29297	256.06635	263.55463	265.70505	271.34259	251.22762999999998	273.33109	272.82236	271.58878	262.81827000000004	56.302580000000006	54.01088000000001	52.0333	58.193090000000005	66.80565	75.73103	1698.0408183499999
56	2018041600	31.44834	-87.02185	87.35006	286.1503	0.0	0.13944	285.80343999999997	1463.04004	0.03701	0.02647	0.033710000000000004	0.00066	0.02507	0.01617	267.66232	255.18268999999998	262.54434	264.22574	267.38675	248.87592	268.74138999999997	269.17444	268.80658	261.22476	53.29602	53.9106	55.36557	61.773619999999994	70.81300999999999	99.99956999999999	1659.7884146999993
57	2018041600	31.07948	-83.76105	90.15679	289.47632000000004	0.0	0.1661	288.6001	1493.52002	0.01027	0.00648	0.0088	0.00066	0.0025800000000000003	0.00255	282.72888	256.17099	264.10623	267.84418	280.86856	256.35787999999997	282.84097	283.02646	281.67261	269.23572	80.70628	70.93072	59.42949	60.7009	66.81145	72.9131	1678.2288164000006
58	2018041600	31.8103	-86.59201	87.6467	284.33661	0.0	0.14985	283.9693	1371.5999800000002	0.03447	0.02401	0.031219999999999998	0.0019	0.02507	0.01864	267.21297999999996	255.89132999999998	262.88364	264.30475	266.72283999999996	247.97912999999997	268.04251	268.55905	268.30362	260.82291000000004	58.157219999999995	57.42828000000001	58.12201999999999	64.78615	73.86814	99.99979	1615.2876063499998
59	2018041600	31.535690000000002	-84.15717	89.73344	288.55908	0.0	0.14767	287.17316	1676.4000199999998	0.015359999999999999	0.008320000000000001	0.01254	0.00066	0.00757	0.00379	273.29297	255.53874	262.65775	265.66669	273.8107	252.14417000000003	276.03574	275.62372	274.11938	264.52026	68.50754	61.924130000000005	53.055780000000006	56.30392	64.72864	69.7791	1729.7400107499996
60	2018041600	31.452440000000003	-83.5047	90.29515	288.7182	0.0	0.1569	288.55405	1493.52002	0.01027	0.00648	0.0088	0.00066	0.0025800000000000003	0.00379	278.12729	256.51749	264.27042	267.25293	276.76001	253.04764	278.90155	278.52328	277.45657	266.582	87.23769	100.0	79.03084	99.99979	99.99979	99.9998	1707.5302571999994
61	2018041600	31.15141	-81.37109	92.14028	292.82315	0.0	0.08	290.76367	1280.16003	0.00645	0.00248	0.0038200000000000005	0.00066	0.00133	8e-05	256.0141	247.22882	251.32236	252.11887000000002	255.89279	242.90597999999997	256.79407000000003	256.78705	256.22717	251.44482000000002	95.81921	99.9926	99.99255	99.99328	99.99382	99.99476999999999	1405.1660993750006
62	2018041600	31.831570000000003	-86.01688	88.12357	284.17767000000003	0.0	0.15058	283.80249	1463.04004	0.03447	0.028	0.03745	0.0019	0.023819999999999997	0.01617	267.51352	255.5033	262.65775	264.54092	267.63385	248.32558999999998	268.81872999999996	269.40417	269.15344	261.3584	59.03488	57.84648000000001	58.64714	64.92251999999999	73.66878	100.0	1609.6488080999998
63	2018041600	31.44462	-82.83868000000001	90.85251	288.54587000000004	0.0	0.14901	288.14301	1219.19995	0.00645	0.00402	0.0063100000000000005	0.00066	0.00133	0.00132	285.51027999999997	258.56335	266.87115	269.89587	283.69128	256.29694	285.31421	285.73105	284.64087	270.85037	86.3947	100.0	100.0	100.0	100.0	100.0	2514.980990550001
64	2018041600	31.24447	-81.44724000000001	92.05593	293.22171000000003	0.0	0.11334000000000001	293.06519	1524.0	0.00645	0.00494	0.0038200000000000005	4e-05	0.0025800000000000003	8e-05	255.23758999999998	245.71108999999998	249.65947000000003	250.65493999999998	254.46432000000001	241.9906	255.2467	255.27461	254.50887999999998	249.97134	93.14206999999999	99.9926	99.99215	99.99226	99.9934	63.25266	1365.9666649250014
65	2018041600	32.3468	-90.05981	84.66042	282.53098	0.0	0.14409	281.74814	1676.4000199999998	0.04211	0.02401	0.05115	0.00066	0.040060000000000005	0.03968	282.00427	251.09241	258.25406	261.79407000000003	275.02837999999997	253.11168999999998	277.23511	276.90692	274.88965	263.73779	56.41418	52.22712	53.34693000000001	55.947280000000006	60.124790000000004	64.78178	1694.0022148400003
66	2018041600	31.564629999999998	-82.52936	91.08466	289.12015	0.0	0.15128	288.83246	1097.2800300000001	0.00517	0.00309	0.0038200000000000005	0.00066	0.00133	0.00132	284.86072	259.65648999999996	268.14349	270.97803	283.01248	255.56134	284.66953	285.14313	284.20178	270.7269	86.23345	100.0	100.0	100.0	100.0	100.0	2105.558391900001
67	2018041600	32.32783	-88.72278	85.77988	281.16727000000003	0.0	0.1463	280.78989	1524.0	0.030639999999999997	0.01909	0.04243	0.00128	0.027569999999999997	0.01122	280.05261	252.43181	259.12212999999997	262.16675	276.7244	253.04764	278.41867	278.55814	277.34924	265.03906	64.431	63.8822	64.11046999999999	71.65334	100.0	100.0	1398.1937982
68	2018041600	31.977320000000002	-85.13458	88.83218000000001	286.91098	0.0	0.12762	283.44876	1524.0	0.019180000000000003	0.01294	0.02001	0.00066	0.016319999999999998	0.01122	271.60464	255.18268999999998	262.03049	264.61938	270.91525	250.16356000000002	272.8168	272.3414	271.1362	262.42197000000004	69.57961	66.03381999999999	62.404819999999994	69.00439	77.34888000000001	100.0	1630.8933721999992
69	2018041600	31.7102	-82.40545999999999	91.15645	289.29492	0.0	0.14919000000000002	288.92932	853.44	0.00772	0.00494	0.00506	0.00066	0.0025800000000000003	0.00132	280.40305	260.03482	268.34387000000004	270.94347999999997	280.39795	253.7487	281.74664	282.08722	281.32684	269.23572	84.86573	99.99982	99.99981	99.9996	99.99956999999999	99.99978	1273.8608028999997
70	2018041600	32.336459999999995	-86.99744	87.2161	281.97595	0.0	0.15129	281.34232000000003	1402.07996	0.04593	0.032619999999999996	0.04119	0.00066	0.02882	0.019880000000000002	265.96906	252.89262000000002	259.42795	261.66919	264.55649	246.21642000000003	265.54828	266.09564	265.91159	259.06487999999996	68.01324	62.05761	63.95715	69.77341	78.49643	99.99933	1613.5350195499989
71	2018041600	32.279990000000005	-86.42993	87.6982	282.60022000000004	0.0	0.16791	282.05532999999997	1493.52002	0.03829	0.03077	0.034960000000000005	0.0019	0.02257	0.01122	264.98865	255.00333999999998	261.80014	263.14664	265.28732	246.57308999999998	266.38821	266.84552	266.70178	259.47302	65.00001999999999	59.354569999999995	61.07454	67.31845	76.79549	99.99956	1619.8596192499986
72	2018041600	31.97762	-83.79346	89.94753	288.05124	0.0	0.15784	286.85967999999997	1524.0	0.01154	0.00617	0.01004	0.00066	0.0050799999999999994	0.00503	278.22247000000004	254.96738	262.71432000000004	265.97278	276.65311	252.662	278.66042999999996	278.20905	276.37881	265.42667	68.9796	64.13224	60.352180000000004	64.99754	72.62768	99.99937	1660.3065736999997
73	2018041600	32.56053	-88.60037	85.84499	281.293	0.0	0.13685999999999998	281.02283	1493.52002	0.04847	0.028310000000000002	0.033710000000000004	0.00128	0.020069999999999998	0.02359	267.21297999999996	252.00406	258.50391	260.9129	264.29636	246.28792	265.54828	265.97668	265.7131	258.65527000000003	54.502390000000005	55.40895	58.757909999999995	65.80367	75.25907	100.0	1613.595978299999
74	2018041600	32.504090000000005	-87.93515	86.40759	281.25082000000003	0.0	0.1447	280.79736	1524.0	0.03701	0.02554	0.04119	0.00128	0.03506	0.01864	273.29297	251.17264	257.43195	260.53015	268.73364	248.60136	270.6904	270.43115	269.03792999999996	260.28488	59.00617	57.753	61.05149	67.80079	77.02927	99.99955	1563.6087711999987
75	2018041600	32.350190000000005	-86.32391	87.77375	283.12203999999997	0.0	0.14438	282.83746	1402.07996	0.03829	0.02647	0.031219999999999998	0.00128	0.020069999999999998	0.01369	265.96906	255.28987	261.91544	263.26776	265.50061	246.57308999999998	266.54721	267.04184	266.89838	259.74429	59.21155	58.81709	60.837590000000006	67.132	76.60455	99.99911	1587.6879751499987
76	2018041600	32.10433	-84.15509	89.62178	285.80795	0.0	0.15386	285.06347999999997	1524.0	0.01154	0.00586	0.01004	0.00066	0.0038299999999999996	0.00132	282.64938	254.27684	261.51059	265.32007000000004	280.19525	254.1279	282.07959	282.39005	281.32684	268.23154	70.75445	66.01023	64.58572	70.92589	77.28501999999999	100.0	1548.2316084000004
77	2018041600	31.90798	-82.65496999999999	90.90699000000001	289.26096	0.0	0.1345	288.83505	1219.19995	0.00899	0.00432	0.00755	4e-05	0.0038299999999999996	0.00132	274.6503	259.3063	267.38425	269.64832	276.15192	251.49086	277.72433	278.06909	277.63525	266.96466000000004	80.07696999999999	100.0	99.99979	100.0	99.99979	99.99979	1155.3190049750003
78	2018041600	32.53252	-87.35526	86.88488000000001	281.31049	0.0	0.14606	281.52081	1005.8400300000001	0.051019999999999996	0.04215	0.057379999999999994	0.00128	0.038810000000000004	0.02483	266.75452	251.61063	258.12863	260.82812	264.68613	245.92952000000002	265.74905	266.17487	266.03052	258.79196	64.01653	63.487930000000006	66.04665	72.99904000000001	99.99978	99.99977	1348.8924051499998
79	2018041600	32.449459999999995	-86.50177	87.60825	282.51886	0.0	0.15093	281.88763	1463.04004	0.04083	0.029230000000000003	0.04119	0.00128	0.02882	0.01864	265.48425	254.93135	261.45242	262.61838	264.42657	245.92952000000002	265.50806	266.6488	265.83224	259.06487999999996	64.46162	62.96678000000001	60.97792	67.44821	77.15723	99.99956999999999	1659.6360185499993
80	2018041600	32.28541	-84.98923	88.8941	284.56818	0.0	0.1474	283.56018	1524.0	0.021730000000000003	0.014169999999999999	0.01876	0.00128	0.01132	0.0075	267.66232	253.53532	260.15326	263.14664	268.28792999999996	248.25644	269.9696	270.01407	269.49917999999997	261.49188	67.40664	66.13879	65.76853	72.09455	78.59095	100.0	1620.2253740999993
81	2018041600	31.84027	-81.61194	91.78619	292.40265	0.0	0.13843	292.53339	304.79999	0.00772	0.0034	0.00506	0.00066	0.00133	8e-05	254.43047	243.52237000000002	247.76196000000002	249.30437999999998	253.78808999999998	241.37212000000002	254.50703	254.19002000000003	253.61548	249.37596000000002	94.31959	99.99726	99.99724	99.99724	99.99716	99.99736999999999	986.2819983374998
82	2018041600	32.2225	-83.17251999999999	90.41195	287.52878	0.0	0.14327	287.0181	1402.07996	0.00899	0.00371	0.0063100000000000005	0.00066	0.0025800000000000003	0.00132	281.34241000000003	257.06522	265.02872	267.8074	279.68588	253.17567000000003	281.27847	281.20752000000005	279.68842	267.59976	81.67690999999999	78.5448	75.71951999999999	77.73684	99.99874	99.99854	1707.1086001499987
83	2018041600	32.52469	-84.95040999999999	88.8803	284.44235	0.0	0.13722	284.04953	1463.04004	0.02428	0.0154	0.01876	0.00128	0.01007	0.00627	266.12836	252.04317000000003	258.37915	261.96005	267.46921000000003	247.28017000000003	268.89597000000003	269.44241	269.07642000000004	260.95703	67.09836999999999	66.88419	68.92596	75.32696999999999	100.0	100.0	1488.7956059500007
84	2018041600	32.199490000000004	-82.40613	91.05055	288.67294	0.0	0.14375	288.44077000000004	1005.8400300000001	0.00899	0.00371	0.0088	0.00066	0.0038299999999999996	0.00255	276.45081	258.0376	265.93286	268.93436	276.86676	251.42516	278.38406000000003	278.76706	278.24072	267.34612999999996	86.3431	99.9996	99.99959	99.9996	99.99981	99.99978	1195.0954062749997
85	2018041600	32.0219	-81.18911999999999	92.09513000000001	293.86438	0.0	0.13442	293.11584	213.36	0.00645	0.00402	0.00257	4e-05	0.00133	8e-05	250.16704	241.33728	245.33801	246.75907999999998	250.43929	239.47532999999999	251.56662000000003	251.36617999999999	250.69734	246.95859	92.28407	93.5602	99.99123	99.99214	58.983880000000006	47.11847	1355.067158799999
86	2018041600	32.65824	-85.41131999999999	88.4737	283.24121	0.0	0.13889	283.0528	1127.76001	0.03192	0.021240000000000002	0.02748	0.0019	0.01757	0.01122	265.64703	253.30982999999998	260.15326	262.94412	266.34616	246.71517999999998	267.45554	268.01724	267.83722	260.28488	65.72686	64.89792	68.73814	76.36513000000001	99.99892	99.9989	1367.7900050499998
87	2018041600	32.19852	-81.82764	91.52848	290.45932	0.0	0.14103	290.4252	335.28	0.00772	0.00309	0.00506	0.00066	8e-05	8e-05	250.50377999999998	240.73946	244.37677000000002	246.05325	250.04741	239.15288999999999	251.12947000000003	250.79871	249.85952999999998	245.88217000000003	91.27583	99.99901	99.9992	99.99901	99.99919	99.99937	677.5704013374998
88	2018041600	32.10109	-81.17236	92.09104	293.94153	0.0	0.14328	293.17801000000003	182.88	0.00517	0.0034	0.00257	4e-05	8e-05	8e-05	254.97208999999998	241.81821000000002	246.61084	249.02903999999998	254.36082000000002	241.68219	255.10858	254.82442000000003	254.06325	249.6741	91.30695	92.99799	99.99902	99.99880999999999	74.08076	55.00365	1173.4114277499998
89	2018041600	32.54672	-83.7887	89.83605	286.50241	0.0	0.15625	285.65552	1463.04004	0.01027	0.00617	0.00755	0.00128	0.0025800000000000003	0.00255	282.00427	254.78692999999998	262.43066	265.85822	280.12753	252.98353999999998	281.6131	281.8511	280.59753	267.59976	70.72301	66.40813	65.60686	71.41542	99.99871999999999	99.99892	1299.0575991000003
90	2018041600	32.60226	-83.58545	89.99244	287.43494	0.0	0.14892	286.62633999999997	1524.0	0.01154	0.007090000000000001	0.00755	0.00066	0.0050799999999999994	0.00255	277.35263	255.5033	263.22042999999996	266.23904	276.76001	251.29355	278.48779	278.06909	276.34274	265.42667	67.94561	66.35484	66.05458	71.79711999999999	99.99958000000001	99.99958000000001	1292.0472068999998
91	2018041600	32.95986	-85.94485	87.97712	281.98285	0.0	0.139	281.63912999999997	1280.16003	0.03829	0.0277	0.03745	0.00128	0.02507	0.01369	264.82095	253.38512999999998	260.0332	262.08417000000003	264.51318	245.42413	265.46783	265.97668	265.87192000000005	258.65527000000003	66.27587	62.361909999999995	66.08381	73.5797	99.99933	99.99933	1338.834009749999
92	2018041600	32.84387	-84.89825	88.86203	283.03995	0.0	0.13427999999999998	283.41669	1310.64001	0.02428	0.016630000000000002	0.02001	0.00128	0.01132	0.0075	264.98865	251.5314	257.81332000000003	261.33453	266.43008	246.35934	267.88638	268.40457000000004	268.03182999999996	260.14996	70.21534	71.94294000000001	74.76817	99.99956999999999	99.99958000000001	100.0	1389.7356060500006
93	2018041600	32.693979999999996	-83.66565	89.90759	286.89072000000004	0.0	0.15278	285.87985	1432.56006	0.016640000000000002	0.01078	0.01254	0.00066	0.0050799999999999994	0.00379	268.67752	254.96738	262.65775	265.43588	270.72006	248.11794	272.03952000000004	272.48962	272.15189	263.21322999999995	72.31031	67.88058000000001	65.53267	71.24158	99.99934	99.99936	1495.3488066499997
94	2018041600	32.60756	-83.00397	90.47055999999999	287.88027999999997	0.0	0.14461	287.56406	1341.12	0.01027	0.00463	0.00755	0.00128	0.0038299999999999996	0.00255	274.97794	257.33606000000003	265.2431	267.66016	274.88202	250.16356000000002	276.88403	276.55212	275.32748	265.29758	80.60468	79.57525	79.4708	99.9996	99.99938	99.99915	1514.8560053500007
95	2018041600	33.208220000000004	-87.65353	86.52414	280.4278	0.0	0.15161	279.68842	1280.16003	0.04975	0.03108	0.04243	0.00066	0.02632	0.01741	265.15506	250.7291	256.4631	258.96725	263.20007000000004	244.40027999999998	264.12854	264.53687	264.27289	257.55545	66.29256	63.422019999999996	66.98476	74.74531999999999	100.0	99.99978	1367.1804128499998
96	2018041600	32.59659	-82.32812	91.02916	288.84921	0.0	0.14189000000000002	288.65695	457.20000999999996	0.00772	0.00494	0.00755	0.00066	0.0025800000000000003	0.00132	282.16708	249.2787	256.78854	264.06737999999996	280.53275	253.04764	282.01309	282.15457000000004	280.87585	268.60907000000003	87.81304	99.9996	99.99979	99.99959	99.99938	100.0	894.740409195
97	2018041600	32.51583	-81.76294	91.51168	290.80469	0.0	0.15450999999999998	290.59576	335.28	0.00772	0.00525	0.0063100000000000005	4e-05	0.0025800000000000003	0.00132	261.94843	242.70735	247.92366	251.80933	260.29587000000004	244.47401000000002	261.16772000000003	260.62207	259.65881	253.90267999999998	90.48082	99.9992	99.9992	99.99918000000001	99.9994	99.99958000000001	815.9496049500001
98	2018041600	33.47767	-90.04688	84.50719000000001	280.92217999999997	0.0	0.15979000000000002	280.73367	1828.80005	0.06121	0.0606	0.08977	0.00128	0.0738	0.0533	274.31808	250.48474	256.59357	259.05551	264.64291000000003	246.14482	266.78516	266.41213999999997	265.39477999999997	257.69351	60.608380000000004	56.47065	55.00275	56.75979	63.017990000000005	71.45441	1674.2664174500005
99	2018041600	33.39335	-88.89166	85.473	279.46375	0.0	0.13294	279.66895	1493.52002	0.04211	0.039689999999999996	0.04991	0.00128	0.04381	0.02359	275.72556000000003	248.50817999999998	254.24947999999998	257.8049	269.93304	248.39463999999998	271.5174	271.03455	269.61417	259.87967000000003	60.4128	61.90975	65.98340999999999	74.03695	100.0	99.99977	1367.0280097999996
100	2018041600	33.207440000000005	-86.78107	87.24351	280.33267	0.0	0.15278	280.3121	883.9200400000001	0.04593	0.02985	0.03745	0.00128	0.02257	0.01741	264.31018	250.7291	257.11145	259.5813	262.6218	243.80712999999997	263.63593	264.01122999999995	263.86929	257.1402	72.47015999999999	71.47936	74.67268	99.99934	99.99933	99.99908	1217.3712074999996
101	2018041600	33.15956	-86.30286	87.64587	281.4118	0.0	0.14931	280.56528	1280.16003	0.04211	0.02862	0.03247	0.00128	0.01757	0.01369	264.31018	253.64754	260.0332	261.4184	263.50909	244.17854	264.49606	265.01932	264.8754	257.83142000000004	69.67743	66.69205	70.09328000000001	78.24551	99.9989	99.99909	1445.3616085500003
102	2018041600	33.02539	-85.06246999999999	88.69195	283.27734	0.0	0.14172	282.98322	1158.23999	0.0281	0.02001	0.02748	4e-05	0.020069999999999998	0.01122	264.65198	250.19747999999998	256.33221000000003	260.14432	265.88257000000004	245.78557	267.33765	267.90076	267.6033	259.87967000000003	68.49654	67.64785	71.83104	99.99935	99.99934	99.99933	1333.9572032500002
103	2018041600	32.93591	-84.30139	89.33556999999999	284.68863	0.0	0.14867	284.06781	1402.07996	0.021730000000000003	0.014469999999999998	0.02126	0.00128	0.01257	0.0075	267.06119	252.58611000000002	259.61044	262.90353	268.16582999999997	246.85692000000003	269.47283999999996	270.01407	269.69077000000004	261.49188	67.26556	64.56493	67.61291	74.99047	99.99893	99.99892	1331.9760017999997
104	2018041600	32.43942	-80.71259	92.39204000000001	293.80023	0.0	0.1088	293.4971	274.32001	0.0039	0.00186	0.00257	4e-05	8e-05	0.00132	248.01456000000002	241.06694	244.37677000000002	245.0929	248.21712999999997	238.09188999999998	249.05231	249.02267	248.44554	244.79377999999997	94.16813	99.98993	99.98988	99.98980999999999	99.99070999999999	73.76725	1767.7130165250003
105	2018041600	32.42478	-80.6188	92.47242	293.11078	0.0	0.08	291.51367	822.96002	0.00517	0.00217	0.00257	4e-05	8e-05	8e-05	248.01456000000002	238.46445	242.09595	243.48236	246.49967999999998	237.34521	247.47782999999998	247.25456	246.42722	242.89877	96.57426	99.98314	99.9833	99.98436	99.98619000000001	99.98801999999999	1978.444091849999
106	2018041600	33.45064	-88.59393	85.70947	279.25748	0.0	0.15377000000000002	279.27911	975.35999	0.04975	0.03815	0.04866	0.00128	0.03756	0.02483	267.66232	247.80832999999998	253.41426	257.1207	263.5531	244.98752000000002	264.9429	265.17963	264.75516	257.55545	69.90935999999999	66.93515	70.70494000000001	78.01134	100.0	100.0	1343.2536085500003
107	2018041600	33.3061	-86.96149	87.07777	280.52481	0.0	0.14605	280.3963	853.44	0.04593	0.032619999999999996	0.02998	0.00128	0.015069999999999998	0.01493	264.98865	250.40292000000002	256.98257	259.45038	262.71112	243.80712999999997	263.51227	263.8895	263.70743	257.1402	70.42938000000001	71.11003000000001	74.76065	99.99869	99.99866	99.99865	1231.5444100499997
108	2018041600	32.660779999999995	-81.63611	91.58368	291.43402000000003	0.0	0.14862999999999998	291.23575	548.64001	0.00899	0.0034	0.00506	0.00066	8e-05	8e-05	247.24034	240.29745	243.48111	244.17158999999998	247.21745	237.26162999999997	248.09162999999998	247.74982000000003	247.24976	243.85095	99.9994	99.9994	99.9992	99.99920999999999	99.99899	99.99877	685.3681964000002
109	2018041600	33.76854	-90.79724	83.84775	281.41962	0.0	0.16624	280.49136	1828.80005	0.04975	0.051379999999999995	0.0524	0.00128	0.05505	0.04463	280.22842	250.03224	255.93716	258.9231	270.87625	249.42136000000002	273.29446	273.00667999999996	270.37781	260.28488	63.313190000000006	49.87989	48.82496	52.38941	60.14037	68.83466999999999	1689.3540183900018
110	2018041600	33.60334	-88.47882	85.78009	279.58942	0.0	0.13502	279.57837	1066.80005	0.05994	0.04523	0.06361	0.00128	0.04381	0.02978	266.44363	246.31726	252.05597000000003	256.1452	261.76617000000005	243.88161000000002	262.97421	263.40088	263.09808	256.44458	69.37292	70.0917	74.54724	100.0	100.0	100.0	1112.29140598
111	2018041600	33.31179	-84.72369	88.91512	283.6998	0.0	0.13721	283.16925	1371.5999800000002	0.02555	0.01693	0.024990000000000002	0.00128	0.015069999999999998	0.008740000000000001	265.80862	250.19747999999998	256.918	260.70065	266.43008	245.4966	267.76907	268.21112	268.10956	260.14996	66.51114	66.66483000000001	67.16962	74.75641999999999	99.99935	99.99911	1352.8548060999997
112	2018041600	33.25497	-84.24628	89.31761999999999	284.78418	0.0	0.14231	284.28821	1463.04004	0.019180000000000003	0.01201	0.01627	0.00128	0.00882	0.00503	265.48425	252.00406	259.42795	262.61838	267.46921000000003	246.14482	268.89597000000003	269.36591	269.03792999999996	260.82291000000004	65.19259	64.69915999999999	63.96301	70.27393000000001	79.51661	99.99955	1520.647206749999
113	2018041600	33.12273	-83.19855	90.20298000000001	287.76505	0.0	0.12855	287.20844	1524.0	0.012819999999999998	0.0074	0.01004	0.00128	0.00633	0.00255	270.58243	256.10126	263.8313	266.01089	271.76709	247.70049	273.55057	273.55765	272.78674	263.73779	75.46455	75.04398	77.9688	99.9998	99.99937	99.99956999999999	1401.927600650001
114	2018041600	33.60788	-86.72479	87.21970999999999	280.1496	0.0	0.14052	280.68945	1371.5999800000002	0.04338	0.0277	0.031219999999999998	0.00066	0.016319999999999998	0.01369	263.6102	250.97172999999998	257.36801	259.27533	262.21808	242.98161000000002	263.01575	263.36005	263.26089	256.72336	79.87059	81.63846	99.99915	99.99935	99.99911	99.99934	839.8383014499994
115	2018041600	33.55973	-86.24414	87.62232	281.88367	0.0	0.12565	281.10013	1127.76001	0.04338	0.03508	0.046169999999999996	0.0019	0.031310000000000004	0.01369	264.31018	252.39317000000003	258.93759	260.61551000000003	263.28851000000003	243.50829	264.25125	264.73822	264.59467	257.55545	70.87832	69.93241	72.70747	99.99825	99.99825	99.99842	1299.8958074500008
116	2018041600	33.53988	-86.05206	87.78336	281.9447	0.0	0.15778	281.32877	1341.12	0.04083	0.02893	0.0387	0.0019	0.023819999999999997	0.01617	264.48175	251.5314	258.25406	260.27328	263.02277000000004	243.50829	263.96469	264.45621	264.35342	257.55545	68.85576999999999	66.23479	68.12473	75.42818	99.99868000000001	99.99866	1385.4684082499994
117	2018041600	33.38045	-84.61469	88.99109	284.08661	0.0	0.13507	283.4191	1066.80005	0.02428	0.01755	0.02126	0.00066	0.01132	0.00627	265.80862	251.01199	257.87658999999996	261.4184	267.01419	245.64125	268.19833	268.7518	268.41986	260.28488	63.278290000000005	63.12225	65.45935	72.7886	99.99936	99.99911999999999	1349.6544041999991
118	2018041600	33.34632	-84.32794	89.2326	284.79098999999997	0.0	0.14599	284.56461	1402.07996	0.021730000000000003	0.014169999999999999	0.017519999999999997	0.00128	0.00633	0.00379	266.12836	251.88651000000002	259.30588	262.45462000000003	267.18002	245.64125	268.39273	268.82877	268.61343	260.55422999999996	61.1663	61.62369	62.474309999999996	68.89050999999999	78.02883	99.99911	1618.625170299999
119	2018041600	32.73061	-79.96658000000001	92.93475	294.41327	0.0	0.1044	294.28415	182.88	0.00263	0.00402	0.00132	4e-05	8e-05	8e-05	241.24315	232.26871	235.95752000000002	237.34017999999998	239.93437000000003	233.53917	240.94792	240.7686	240.1743	237.81787000000003	95.09731	96.13979	97.17475999999999	99.99689000000001	99.99667	99.99661	1464.97039665
120	2018041600	33.59972	-85.84784	87.93974	281.49997	0.0	0.15162	280.63815	1371.5999800000002	0.03829	0.0277	0.03745	0.00128	0.023819999999999997	0.01617	264.82095	250.85063	257.75003	260.40192	263.64102	243.73257	264.57745	265.05942000000005	264.95551	257.83142000000004	67.84599	66.00973	69.42574	76.86588	99.99933	99.04704	1369.4664208999995
121	2018041600	33.015570000000004	-81.26961999999999	91.80409	292.20486	0.0	0.1589	292.02585	121.92	0.00645	0.00156	0.00257	0.00066	8e-05	8e-05	251.79617000000002	242.2397	246.61084	248.13576	252.0321	240.1147	253.14674	253.22905	252.62274	248.32555	99.99144	99.99162	99.99136999999999	99.99186999999999	99.9922	99.99255	866.1018973999999
122	2018041600	32.91462	-80.60815	92.36742	293.46417	0.0	0.13924	292.78745	213.36	0.0039	0.00309	0.00132	4e-05	8e-05	8e-05	246.43348999999998	236.00897	239.86518999999998	241.87044	246.07617000000002	236.92598999999998	246.65065	246.3046	245.40021000000002	242.09788999999998	94.48159	99.97444	99.97391	99.9743	99.97543	99.97664	1834.3372102166675
123	2018041600	33.60633	-85.16309	88.49886	281.1171	0.0	0.14428	281.12112	975.35999	0.03319	0.02554	0.03247	0.00066	0.01757	0.008740000000000001	264.82095	248.8528	255.1356	259.27533	265.41537	244.32646	266.62662	267.12027	266.93771	259.06487999999996	73.28743	73.80151	76.74916999999999	99.99915	99.99956999999999	99.99954	1214.9328081500003
124	2018041600	32.904070000000004	-80.02448000000001	92.84619	295.13049	0.0	0.139	294.34756	1341.12	0.00263	0.00125	0.00132	4e-05	0.00133	8e-05	246.43348999999998	233.89043999999998	238.12308	240.39555	244.40804	236.41861	245.81307999999999	244.67691000000002	243.1571	239.98288	90.2028	93.2065	100.0	99.99981	100.0	99.9996	832.1040047800007
125	2018041600	33.416109999999996	-112.05215	66.1972	304.616	0.0	0.18405	309.48166000000003	7620.0	0.25606	0.25434	0.26792	0.13890999999999998	0.1775	0.19810999999999998	275.83047	224.76599	228.90732000000003	233.7729	248.50746	237.09407000000002	247.58052	246.25427000000002	243.71094	235.9442	4.17526	4.34374	4.67366	5.24788	5.9949699999999995	6.68076	7304.684420650002
126	2018041600	33.60868	-84.47824	89.05802	284.0838	0.0	0.1384	282.99602999999996	1524.0	0.023	0.012629999999999999	0.01876	0.00066	0.00882	0.00627	265.64703	251.01199	258.44156	261.79407000000003	266.59756	244.98752000000002	267.76907	268.17239	268.03182999999996	260.14996	63.451930000000004	63.283590000000004	64.04465	71.08915999999999	99.99914	99.99911	1352.8548031999997
127	2018041600	32.6905	-117.17355	61.85781	293.94901	0.0	0.11767999999999999	301.60065	7620.0	0.16564	0.13255999999999998	0.15829000000000001	0.0112	0.11377999999999999	0.0929	295.2619	229.6133	237.59406	247.79581000000002	283.46576	255.93018999999998	286.36865	286.67177999999996	283.31897000000004	265.29758	50.48636	54.47288	25.19981	6.52475	6.14974	10.582989999999999	6759.5496394
128	2018041600	33.61872	-83.88919	89.5368	284.98217999999997	0.0	0.14093	284.02768	1493.52002	0.021730000000000003	0.01048	0.015030000000000002	0.00066	0.00757	0.00503	266.59961	253.79662000000002	261.33588	263.62921	267.87994	244.84125	269.1272	270.01407	269.42242000000005	260.95703	70.1241	67.58888	69.99693	76.22041999999999	99.99956	99.99956999999999	1400.09880995
129	2018041600	33.364509999999996	-81.97919	91.14742	290.63287	0.0	0.14945	290.35696	396.23999	0.01027	0.00555	0.0088	0.00066	0.00133	0.00132	240.11907999999997	235.03452000000001	236.94858	237.04311	238.88815	232.3605	239.62805	239.28777999999997	238.74771	236.8008	90.32053	99.99723	99.99719	99.99718	99.99694000000001	99.99710999999999	1033.5006082500006
130	2018041600	33.107690000000005	-80.27164	92.59663	294.00421	0.0	0.13691	293.29486	1676.4000199999998	0.0039	0.00248	0.00132	0.00066	8e-05	8e-05	240.11907999999997	232.7718	235.39449	236.21397000000002	238.53412000000003	232.54356	238.98678999999998	238.56347999999997	238.10544	235.77187999999998	93.0016	94.54549	99.99088	99.9914	99.99174000000001	99.99224	1917.8016117500017
131	2018041600	32.76921	-117.19388000000001	61.8496	291.8342	0.0	0.1265	299.64877	7620.0	0.12871	0.08797	0.14459	0.00562	0.09877999999999999	0.07434	299.59112999999996	229.6133	237.80661	248.91841000000002	289.85205	259.80029	293.39221000000003	293.68515	290.28052	269.4855	57.302969999999995	42.74498	18.168779999999998	5.7712699999999995	6.70573	11.93099	6751.624843549998
132	2018041600	33.54976	-112.27377	66.02171	304.17496	0.0	0.19642	308.94577000000004	4876.7998	0.31592	0.29678000000000004	0.34889000000000003	0.07318999999999999	0.19999	0.17583	274.75998	228.97017000000002	235.16666	240.80331	257.38309	242.14417000000003	255.8878	255.22968999999998	254.41994	245.88217000000003	4.52864	4.7935099999999995	5.19495	5.79959	6.61923	7.3204	6284.0616056
133	2018041600	34.32	-90.55243	83.97301	280.59893999999997	0.0	0.17362	279.99509	1524.0	0.062479999999999994	0.04307	0.07856	0.00128	0.0713	0.05082	275.72556000000003	246.73053	252.7765	256.61234	266.55573	246.50192	268.23724	267.55035	265.87192000000005	257.55545	68.16646999999999	53.60168	50.46216	53.41096999999999	61.33101	70.09723000000001	1849.0692197500002
134	2018041600	33.95017	-86.08823000000001	87.67948	280.73334	0.0	0.14135	280.63617	1219.19995	0.04211	0.032619999999999996	0.04493	0.0019	0.030060000000000003	0.01617	264.13723999999996	249.65752999999998	256.4631	259.23141	262.39786000000004	242.52632000000003	263.30576	263.84888	263.74792	256.86246	74.15729	74.49855	78.73031	99.99914	99.99935	99.99956	1189.78680895
135	2018041600	33.77977	-84.54697	88.96848	283.85724	0.0	0.13892000000000002	282.87881	1463.04004	0.02682	0.017240000000000002	0.0225	0.00128	0.01132	0.00627	265.32025	250.40292000000002	258.00278	261.33453	266.00937000000005	244.47401000000002	267.18018	267.62833	267.44707999999997	259.74429	65.30597	67.20371	70.69957	78.6365	99.99911999999999	99.99889	1372.8192021499997
136	2018041600	33.60066	-83.10861	90.17671	285.95737	0.0	0.13512000000000002	286.15963999999997	1341.12	0.015359999999999999	0.009859999999999999	0.01378	0.00128	0.01007	0.00503	269.51324	255.89132999999998	263.72083	265.81998	270.83725	246.00139	272.18814	273.00667999999996	272.33898999999997	263.08173	82.74575	100.0	100.0	100.0	100.0	99.99977	1078.915804749999
137	2018041600	33.52382	-82.53522	90.65996	287.78018	0.0	0.13760999999999998	287.48073999999997	304.79999	0.012819999999999998	0.00648	0.011290000000000001	0.00066	0.0050799999999999994	0.00255	273.98126	250.64782999999997	258.99917999999997	264.42294	274.47772000000003	248.60136	275.71555	276.08902	275.54581	265.29758	87.59353	99.99918000000001	99.99916999999999	99.99918000000001	99.99895	99.99936	1170.3304120499995
138	2018041600	33.45751	-82.05829	91.06263	290.08725	0.0	0.13767000000000001	290.43152000000003	487.67999000000003	0.01154	0.00525	0.01004	0.00128	0.00133	0.00132	242.30167000000003	235.75215	238.12308	238.43384	240.41472000000002	233.17932000000002	241.28775	241.03946000000002	240.43572999999998	238.15434	89.2631	99.9964	99.99616999999999	99.99654	99.99672	99.99691	923.2493669500001
139	2018041600	33.156690000000005	-80.06451	92.75355	294.08051	0.0	0.13863	293.53101000000004	304.79999	0.00263	0.00371	0.00257	0.00066	8e-05	8e-05	251.16052000000002	235.94495	240.65666000000002	243.73434	249.14042999999998	238.66571000000002	249.35289	248.92551	248.3029	244.48051	100.0	100.0	100.0	100.0	100.0	100.0	1284.2240022499982
140	2018041600	32.86502	-117.12051000000001	61.9216	297.74377000000004	0.0	0.15189	303.87292	7620.0	0.19111	0.16547	0.18445	0.06513	0.14377	0.1387	291.02512	226.77235	233.04529	241.07282999999998	272.79706	249.14923	273.91516	272.48962	268.57473999999996	253.47311000000002	17.5703	17.15578	14.62019	8.94547	9.44172	14.63385	6765.798001599998
141	2018041600	34.27698	-88.79126	85.4185	278.21332	0.0	0.15617	278.12903	1005.8400300000001	0.06376	0.04646	0.04991	0.00128	0.032560000000000006	0.03102	266.75452	244.31744	250.42392999999998	255.24414	261.99258	243.58315	263.42975	263.93008	263.58582	256.58405	73.79307	74.54571999999999	76.18897	100.0	100.0	100.0	1044.2448019500005
142	2018041600	33.90432	-84.9184	88.64169	281.57268999999997	0.0	0.13355999999999998	281.69351	670.56	0.03192	0.02278	0.031219999999999998	0.00128	0.01757	0.01122	265.15506	248.55143999999999	255.60506	259.66837000000004	265.11615	243.80712999999997	266.26874	266.72754	266.46536000000003	259.06487999999996	73.82513	75.73718000000001	99.99892	99.99892	99.99911999999999	99.99911	1045.6926065999999
143	2018041600	34.25962	-87.61505	86.38074	277.78366	0.0	0.14620999999999998	278.63974	1127.76001	0.0472	0.03477	0.046169999999999996	0.00128	0.031310000000000004	0.019880000000000002	263.25167999999996	248.68094	254.66082999999998	257.16663	260.2027	241.75945	261.04013	261.29373	261.20648	255.03984	78.05207	82.38786999999999	99.99955	99.99956999999999	97.8264	99.99953000000001	1054.4301899749996
144	2018041600	33.93956	-84.51965	88.95945	282.8685	0.0	0.13823	282.83218	914.4000199999999	0.0281	0.02001	0.02748	0.00128	0.01757	0.00998	265.80862	250.56637999999998	258.25406	261.4184	265.88257000000004	243.95598999999999	266.98287999999997	267.43326	267.29059	259.60873	71.72272	73.31174	77.04694	99.99892	99.99869	99.99889	1371.2952096
145	2018041600	33.9167	-84.32712	89.12057	283.79797	0.0	0.12762	283.552	1310.64001	0.023	0.01355	0.017519999999999997	0.00128	0.00757	0.0075	265.32025	251.80789	259.48886	262.04285	265.92487	243.73257	266.98287999999997	267.43326	267.25142999999997	259.47302	71.99821999999999	72.62154	74.94919	99.9985	99.9987	99.99866999999999	1359.8652047999997
146	2018041600	33.44867	-80.88242	92.02060999999999	292.41672	0.0	0.14898	291.85898	304.79999	0.00772	0.00494	0.0038200000000000005	4e-05	0.00133	8e-05	239.52957	234.09555	236.73077	237.26611	239.30945	232.63486	239.91737	239.50912000000002	238.90749	236.63013999999998	94.95589	99.98536999999999	99.98531	99.98521	99.98546999999999	99.98576	1872.5551318999997
147	2018041600	34.26787	-86.82755	87.02077	278.45047	0.0	0.15703	278.88018999999997	1036.31995	0.04338	0.032	0.03621	0.00066	0.023819999999999997	0.01369	262.51653999999996	251.21267999999998	257.23992999999996	258.56821	260.80554	241.44977999999998	261.46472	261.87717000000004	261.74466	255.32224	82.04768	99.99911999999999	99.99935	99.99956999999999	99.99931	99.99932	908.4944992999999
148	2018041600	34.21032	-86.24576	87.50433000000001	279.07446	0.0	0.16727999999999998	279.18851	944.88	0.04465	0.031689999999999996	0.04243	0.0019	0.02507	0.01617	263.25167999999996	249.2787	256.06924	258.79034	261.94736	242.22079	262.89111	263.40088	263.30157	256.58405	79.2392	99.99936	99.99956	99.99933	99.99933	99.99953000000001	928.3445993199997
149	2018041600	33.94982	-83.92806999999999	89.43843000000001	284.12119	0.0	0.13865	283.66135	1341.12	0.02046	0.01078	0.015030000000000002	0.00128	0.00757	0.00627	266.12836	253.79662000000002	261.39417000000003	263.58917	267.30417	244.17854	268.54787999999996	269.02097000000003	268.84517999999997	260.68863	74.72888	75.24614	78.04326999999999	99.99936	99.99958000000001	99.99956999999999	1280.3124016500003
150	2018041600	33.655159999999995	-81.72308000000001	91.29146999999999	290.9454	0.0	0.13848	290.4978	396.23999	0.00899	0.0034	0.00506	0.00066	8e-05	0.00132	246.43348999999998	237.9888	241.04605	242.26328999999998	245.77147000000002	235.8206	246.4944	245.74907000000002	245.00575	241.61407000000003	99.98819	99.98832	99.98864	99.98915	99.98985	99.99038	1323.4923994
151	2018041600	33.28562	-79.34698	93.30499	295.88016	0.0	0.11804	295.00034	426.72	0.00263	0.0009400000000000001	0.00132	0.00066	8e-05	8e-05	233.08458	226.41827	228.76923	229.36178999999998	231.47169	229.14432999999997	231.77551	230.73372999999998	229.95117000000002	228.38897999999998	87.3784	89.18590999999999	91.95656	99.96222	99.96675	63.75756	1283.444223835195
152	2018041600	34.14418	-84.87850999999999	88.62807	282.32535	0.0	0.15961	281.92557	1188.7199699999999	0.02937	0.01878	0.02624	0.00128	0.01132	0.0075	264.82095	248.59467999999998	256.20092999999997	260.14432	264.94452	243.43332999999998	266.10919	266.53052	266.34692	258.79196	68.57356	67.71159	71.64178000000001	79.04348	99.99869	99.99868000000001	1365.9612059500002
153	2018041600	33.99366	-83.62491	89.6757	284.54073999999997	0.0	0.15475	284.16309	1402.07996	0.019180000000000003	0.00955	0.015030000000000002	0.00128	0.00882	0.00503	267.21297999999996	254.01907000000003	261.91544	264.30475	268.57193	244.47401000000002	269.7789	270.20389	270.03482	261.62521	73.2282	74.34817	76.51087	99.99937	99.99915	99.99911	1328.8518056500002
154	2018041600	33.956920000000004	-83.33633	89.91747	285.13385	0.0	0.14414000000000002	284.76105	1310.64001	0.015359999999999999	0.00955	0.011290000000000001	0.00128	0.00633	0.00379	268.24799	254.82308999999998	262.8273	265.2814	270.05176	245.13341	271.44257000000005	271.89536	271.58878	262.68631	76.26801999999999	76.91908000000001	77.98376	99.99979	99.99979	99.99979	1292.8600047500001
155	2018041600	33.59803	-80.25867	92.49146	292.9079	0.0	0.15338	292.43655	1402.07996	0.00517	0.00125	0.00257	0.00066	0.00133	8e-05	243.78311000000002	234.09555	237.7005	238.93368999999998	242.09161	234.60428	242.73967000000002	242.11272999999997	241.52477000000002	238.65671	95.77079	99.99339	99.99339	99.99294	99.99325999999999	99.99342	2032.2286189000024
156	2018041600	34.33692	-85.1424	88.37711	281.90536000000003	0.0	0.14346	281.58945	1371.5999800000002	0.03192	0.02247	0.033710000000000004	0.00066	0.01757	0.01245	264.31018	247.22882	254.52414	258.83466	264.16586	242.75441	265.34702000000004	265.81781	265.63364	258.24408	64.61219	63.66864	67.86386	75.84232	99.99911	99.99911	1339.596010099999
157	2018041600	34.15325	-83.59561	89.66685	284.56107000000003	0.0	0.15466	284.19467000000003	1219.19995	0.019180000000000003	0.009859999999999999	0.01378	0.00128	0.00633	0.00379	267.21297999999996	253.75941	261.7424	264.54092	269.13605	244.54764	270.38766	270.92169	270.68182	261.89139	72.15349	72.19376	72.74192	99.99978	99.99959	99.99956999999999	1363.1418044000002
158	2018041600	34.48035	-85.71179000000001	87.88882	279.76361	0.0	0.14826	278.97177	1310.64001	0.04211	0.02893	0.031219999999999998	0.00066	0.015069999999999998	0.008740000000000001	262.88721	245.38005	251.47014	256.33263999999997	262.84491	241.9906	264.04666000000003	264.45621	264.31317	257.00142999999997	75.58422	76.32968000000001	99.99934	99.99956	99.99956	99.99954	1035.2278063000006
159	2018041600	34.33913	-84.45093	88.93694	282.51412999999997	0.0	0.13839	282.18646	1219.19995	0.02555	0.014169999999999999	0.017519999999999997	0.00128	0.01007	0.00627	264.82095	250.56637999999998	258.19138	261.3765	265.54318	243.05714	266.54721	267.00259	266.8591	259.20108	70.20634	70.34294	73.82251	99.99892	99.99868000000001	99.99866	1342.1868057000001
160	2018041600	34.26917	-83.87066999999999	89.42059	283.5495	0.0	0.13585	283.22815	1432.56006	0.01791	0.01017	0.01254	0.00128	0.00633	0.00379	266.59961	252.89262000000002	260.74857000000003	263.26776	267.75702	244.03027000000003	269.24255	269.36591	268.92233	260.55422999999996	72.59885	73.05283	77.04053	99.99979	100.0	100.0	1563.0144056
161	2018041600	34.1331	-82.80963	90.30729000000001	286.32547	0.0	0.12575999999999998	286.6745	1249.68005	0.00772	0.0034	0.0063100000000000005	0.00066	0.0038299999999999996	0.00132	282.08578	255.11105	262.93997	266.95465	280.90204	250.36447	281.94656000000003	282.28918	281.43066	268.35751	82.39756	99.99959	99.9996	99.99936	99.99958000000001	99.99938	771.0932014000002
162	2018041600	33.69567	-79.84146	92.8055	294.6362	0.0	0.14945999999999998	294.34915	1981.19995	0.00263	0.00186	0.00132	0.00066	8e-05	8e-05	238.28871	231.08504	233.52826000000002	233.93535	235.90134	231.24828	236.47499	236.05396000000002	235.42719	233.85349	99.93449	99.93446	99.93486	99.93774	99.94106	99.94426999999999	1397.7366025500003
163	2018041600	34.74135	-87.55185	86.35215	278.08441	0.0	0.18045999999999998	278.11932	1676.4000199999998	0.04847	0.03815	0.05115	0.00128	0.038810000000000004	0.02359	264.31018	248.55143999999999	254.72898999999998	257.25833	260.66699	241.37212000000002	261.50702	261.79407000000003	261.70333999999997	255.32224	76.47894000000001	76.98415	99.99934	99.99977	99.99956	99.99976	1102.385408425
164	2018041600	34.687540000000006	-86.96588	86.83596999999999	278.92902000000004	0.0	0.16086	279.53134	640.08002	0.04593	0.032310000000000005	0.04119	0.00128	0.023819999999999997	0.019880000000000002	264.48175	251.5314	257.62307999999996	258.70162999999997	261.03574	241.21646	261.8027	262.12607	261.95083999999997	255.46318	71.11813000000001	75.90804	82.44118	99.99844	92.84158000000001	97.20267	1063.7012048999998
165	2018041600	34.66891	-86.77072	86.99724	278.87604	0.0	0.16996	278.75677	624.84003	0.0472	0.02985	0.04119	0.00252	0.023819999999999997	0.01493	262.70267	250.89102000000003	257.30405	258.52365	260.48172	240.98217999999997	261.0827	261.46082	261.49661000000003	255.18114	78.23501999999999	78.10189	82.74764	99.99956	99.99955	99.99978	948.1565948749998
166	2018041600	34.65948	-86.67319	87.07786999999999	279.07842999999997	0.0	0.15312	279.18646	914.4000199999999	0.04593	0.032619999999999996	0.04119	0.0019	0.023819999999999997	0.01864	263.07018999999997	249.99081	256.52837999999997	258.25543	260.48172	240.90384	261.25269	261.58591	261.57935	255.18114	77.34187	77.89115	82.49197	99.99978	100.0	100.0	953.1095999
167	2018041600	34.47513	-84.922	88.5293	282.01758	0.0	0.15082	281.88779	1402.07996	0.030639999999999997	0.01909	0.02624	0.00066	0.013819999999999999	0.008740000000000001	263.96295	247.67548	255.47147	259.66837000000004	264.77237	242.98161000000002	266.0293	266.4516	266.3074	258.51833999999997	65.00504000000001	63.564440000000005	67.48727	75.31715	99.99956999999999	99.99933	1313.8404054999999
168	2018041600	34.41908	-84.43713000000001	88.93241	282.23105	0.0	0.13975	281.64224	1219.19995	0.023	0.01294	0.01876	0.00128	0.01757	0.008740000000000001	265.15506	250.2798	257.93976000000004	261.25052	265.79791	243.05714	266.82473999999996	267.31601	267.13391	259.20108	71.38802	71.71005	76.08769000000001	99.99914	99.99868000000001	99.99889	1312.1640083000002
169	2018041600	33.953790000000005	-80.96902	91.83436999999999	292.59045	0.0	0.14467	292.03244	762.0	0.00772	0.00309	0.00257	0.00066	0.00133	8e-05	243.78311000000002	236.64156	239.46281000000002	240.12129	243.19928	234.51633999999999	243.34418	242.95997999999997	242.70125	239.81815	93.89697	99.95031999999999	99.95083000000001	99.95265	99.95568	99.95751	1867.0778095999988
170	2018041600	33.92478	-80.77765	91.99555	292.18832000000003	0.0	0.14973	291.95578	304.79999	0.00645	0.00494	0.00257	0.00066	0.00133	8e-05	244.70879	235.10046	238.95347999999998	240.12129	243.07027000000002	235.12894	243.72597000000002	243.37992999999997	243.05602000000002	239.98288	95.70303	99.97579	99.97572	99.97614	99.97751	99.97813000000001	1986.456353250002
171	2018041600	33.63296	-78.96704	93.52655	294.00229	0.0	0.12044	294.17596000000003	472.44	0.00135	0.00125	0.00132	4e-05	8e-05	8e-05	238.28871	225.87851	228.90732000000003	230.36046000000002	232.78346000000002	229.82327	233.2124	232.22812000000002	231.43161	229.69669	94.66849	94.53029000000001	94.69277	99.99786	99.99764	99.99761	1708.5691120999993
172	2018041600	34.91248	-88.61871	85.46025	277.79651	0.0	0.15816	277.91623	883.9199800000001	0.062479999999999994	0.049839999999999995	0.054889999999999994	0.00128	0.03506	0.02854	266.44363	242.96425	249.03711	254.12856000000002	261.58441	242.29733	262.68298	262.95062	262.64893	255.60391	72.52983	73.60892	77.0033	99.99956999999999	99.99953000000001	99.99955	1016.1270067250002
173	2018041600	34.67118	-85.97891	87.63775	280.4274	0.0	0.13718	279.78629	1066.80005	0.04083	0.025240000000000002	0.031219999999999998	0.00128	0.016319999999999998	0.01245	262.70267	246.40955	252.63342000000003	256.61234	261.76617000000005	241.37212000000002	262.72467	263.1965	263.05734	256.3049	71.68288000000001	72.18253	76.02402	100.0	100.0	99.99977	1146.3528035900006
174	2018041600	34.34326	-83.16473	89.9761	285.37003	0.0	0.15971	284.72534	1036.31995	0.01154	0.00525	0.01004	0.00066	0.00633	0.00255	279.06273999999996	254.75072999999998	262.8273	266.42834	277.99466	248.25644	279.51865	279.46033	278.41821	266.19812	81.00015	100.0	100.0	100.0	100.0	99.99979	932.5356055999993
175	2018041600	33.96	-80.47296	92.23321	292.40668	0.0	0.15743	292.18311	274.32001	0.00517	0.00402	0.0038200000000000005	0.00066	8e-05	8e-05	234.73852999999997	229.69266000000002	231.80672	232.44646	234.05701000000002	230.3027	234.4886	234.16863999999998	233.62679	232.07143	99.98659	99.98635	99.98629	99.98603	99.98628000000001	99.98676999999999	1829.5086672000002
176	2018041600	35.26028	-93.14307	81.745	282.50195	0.0	0.14529	281.36672999999996	1981.19995	0.04975	0.026160000000000003	0.046169999999999996	0.0019	0.031310000000000004	0.02854	282.32886	248.1163	255.27027999999999	258.96725	276.86676	252.20912	279.24487	279.32202	277.88495	264.26001	48.09472	44.675670000000004	41.009640000000005	43.63077	48.55019	53.95527	2570.0736257499984
177	2018041600	35.19823	-91.75995	82.87428	280.48309	0.0	0.15911	279.83057	1676.4000199999998	0.04338	0.02278	0.039939999999999996	0.00128	0.02257	0.01122	278.12729	245.99225	252.34572000000003	256.7052	275.64691	250.56471000000002	277.58484	277.85876	276.5231	263.47583	53.42918	46.32682	45.5858	49.5994	56.15359	63.34863000000001	1984.5528288833336
178	2018041600	35.106590000000004	-90.18243000000001	84.16486	279.57245	0.0	0.13245	278.944	1432.56006	0.08541	0.07844	0.09849	0.0019	0.07505	0.04711	269.09921	245.09364	251.47014	255.38762000000003	260.98978	242.90597999999997	262.34882000000005	262.78632000000005	262.60797	255.60391	65.95441	60.42697	60.98228	66.29638	75.97287	99.99955	1660.6266163000003
179	2018041600	35.09359	-89.98553000000001	84.32616	279.31777999999997	0.0	0.1459	278.98922999999996	1524.0	0.07267	0.05076	0.06486	0.00128	0.04881	0.04092	268.39206	244.5132	251.02512000000002	255.14822	261.53891	243.05714	263.01575	263.48251	263.09808	256.02505	67.61492	66.09998	64.1724	70.39201	99.27705	99.99977	1465.0212078499999
180	2018041600	34.67858	-85.28445	88.19765	280.22092000000004	0.0	0.1493	279.58377	975.35999	0.03574	0.02462	0.03247	0.00128	0.016319999999999998	0.01369	264.48175	246.22472000000002	253.55466	258.2106	264.07874	242.45007	265.3873	265.81781	265.63364	258.10672	69.21059	69.09421999999999	69.63551	77.51066	100.0	100.0	1346.911213049999
181	2018041600	34.024409999999996	-80.35931	92.30965	292.63903999999997	0.0	0.16422	291.92554	335.28	0.00517	0.00125	0.00257	4e-05	8e-05	8e-05	236.95412000000002	230.008	232.55532999999997	233.4458	235.7505	230.96642999999997	236.41387999999998	235.70448	234.81307999999999	233.14514	99.9938	99.99358000000001	99.99335	99.99332	99.99385	99.99479000000001	1487.5256138000018
182	2018041600	33.82322	-79.1185	93.35735	295.58813	0.0	0.13664	295.2048	365.76001	0.00263	0.0009400000000000001	0.00132	-0.00058	8e-05	8e-05	238.28871	229.05138	232.80119	234.17768999999998	236.86966	231.80736000000002	237.20326	236.69005	236.14673	234.02965	92.91903	94.85622	97.97299	99.99688	99.99684	99.99683	1077.137800749999
183	2018041600	35.05754	-106.59683000000001	70.77405999999999	294.40268	0.0	0.19234	298.5834	7620.0	0.13125	0.13349	0.12340999999999999	0.01926	0.10878	0.07558	294.9115	231.38551	239.76501000000002	251.91272	285.47012	259.2775	288.75458	288.87854	286.7142	268.73462	9.754719999999999	10.1485	10.95507	12.2333	13.95389	15.7055	7191.908432
184	2018041600	34.89059	-86.54071	87.14456	278.87466	0.0	0.17733	278.85199	1493.52002	0.04211	0.0277	0.039939999999999996	0.00252	0.030060000000000003	0.01741	263.6102	247.94066	254.52414	257.53247000000005	261.44775	241.06036	262.26501	262.74521	262.60797	255.74448999999998	76.51756999999999	74.6853	79.90371999999999	100.0	100.0	97.02974	1057.0464069500001
185	2018041600	34.71516	-84.88184	88.51569	281.91537	0.0	0.14759	281.64709	1249.68005	0.02937	0.016319999999999998	0.0225	0.00066	0.013819999999999999	0.00998	264.98865	248.07247999999998	255.7382	259.75525	264.94452	242.52632000000003	266.14911	266.6488	266.42587000000003	258.51833999999997	65.4726	63.28917	67.32092	75.23985	100.0	100.0	1327.708813599999
186	2018041600	34.29126	-81.58972	91.25742	290.73958999999996	0.0	0.14132999999999998	290.50568	243.84	0.01027	0.0034	0.0038200000000000005	4e-05	8e-05	0.00132	246.43348999999998	239.50871	243.11677999999998	243.48236	246.19754	236.41861	247.73427	247.40347000000003	246.81526000000002	243.37607000000003	95.74265	99.96956999999999	99.97054	99.97211	99.97295	99.97319	1610.1568030541664
187	2018041600	33.837559999999996	-78.71838000000001	93.67568	294.35449	0.0	0.13401	294.25928	670.56	0.00135	0.00033	0.00132	4e-05	8e-05	8e-05	225.49821	220.46357999999998	221.66137999999998	222.33197	223.42233	225.18221	223.90535	223.03069	222.11455	221.50461	93.53094	94.30733000000001	94.65639	100.0	100.0	100.0	1372.4001122000002
188	2018041600	35.21349	-89.37784	84.80043	278.55331	0.0	0.16135	278.38492	1036.31995	0.0714	0.0563	0.06486	0.00128	0.04506	0.03597	267.36374	242.7589	249.27167000000003	254.4223	262.03775	242.67847999999998	263.42975	263.80823	263.54526	256.16507	67.79916999999999	68.24634	70.78963	79.51655	98.18307	99.99977	1203.1980078999993
189	2018041600	35.19173	-89.08230999999999	85.04243000000001	277.89871	0.0	0.15458	277.91296	1036.31995	0.06502999999999999	0.052910000000000006	0.06112000000000001	0.00066	0.04506	0.0335	268.24799	242.70735	249.34955	254.37346000000002	262.6665	242.98161000000002	263.96469	264.45621	264.03094	256.44458	73.12631999999999	74.29568	78.03542	99.99976	92.06331999999999	99.99953000000001	1161.8087050249997
190	2018041600	34.53164	-82.73175	90.2855	286.95355	0.0	0.14972	286.6777	396.23999	0.012819999999999998	0.00771	0.015030000000000002	0.00128	0.00757	0.00379	276.65407999999996	248.24743999999998	256.33221000000003	263.74911000000003	277.67935	249.75981000000002	279.24487	279.90848	279.33693999999997	266.96466000000004	89.06749	99.99981	99.99979	99.99959	99.99956999999999	99.99956999999999	647.2936008416666
191	2018041600	34.30024	-81.09149000000001	91.65635	292.04874	0.0	0.13271	291.78864	1219.19995	0.00899	0.00371	0.00506	4e-05	0.0025800000000000003	0.00132	234.73852999999997	230.008	231.6803	231.93623	233.50435	229.72683999999998	234.04506	233.62865	233.2272	231.71046	94.02679	99.93899	99.94	99.94173	99.94473	99.94714	1993.8238125000003
192	2018041600	35.32858	-89.86255	84.39218000000001	279.22269	0.0	0.17009000000000002	279.13266	1280.16003	0.07522000000000001	0.05507000000000001	0.07232999999999999	0.00128	0.05131	0.03968	268.53525	244.16983	250.80074	255.05212000000003	262.12796000000003	243.20792000000003	263.42975	263.8895	263.58582	256.3049	61.77941	62.186009999999996	63.48499	71.47174	98.74531999999999	100.0	1508.9124116999994
193	2018041600	35.22633	-88.48212	85.52171	277.70142000000004	0.0	0.15312	277.83972	548.64001	0.062479999999999994	0.04707	0.057379999999999994	0.00128	0.038810000000000004	0.02483	265.80862	242.55222	248.56377999999998	253.58499	261.21921000000003	241.83659	262.30695	262.74521	262.44412	255.32224	73.97219	75.08067	79.1414	99.99977	99.99977	96.11758	1072.1848043849998
194	2018041600	35.20223	-88.1868	85.76375	277.75827000000004	0.0	0.15026	278.46469	1005.8400300000001	0.05484	0.042769999999999996	0.054889999999999994	0.00128	0.038810000000000004	0.02359	265.96906	246.31726	252.56168	255.957	261.76617000000005	241.75945	262.55786	262.95062	262.68985	255.60391	69.63674	73.02920999999999	78.99475	87.99853	92.1357	96.13243	1122.9213122499996
195	2018041600	35.060629999999996	-86.61525999999999	87.05461	278.40767999999997	0.0	0.17331	278.44131	1005.8400300000001	0.04847	0.036610000000000004	0.04493	0.00128	0.02632	0.01864	263.96295	248.07247999999998	254.72898999999998	257.71426	262.12796000000003	241.37212000000002	263.01575	263.44167999999996	263.34225	256.3049	75.73135	77.18018000000001	79.5173	99.99977	98.34769	100.0	1054.8366085500002
196	2018041600	34.63704	-82.90988	90.11984	287.55914	0.0	0.12857000000000002	287.03156	365.76001	0.015359999999999999	0.00955	0.01254	0.00128	0.00633	0.00255	277.05568999999997	251.72912999999997	260.15326	265.66669	277.95968999999997	249.08101000000002	279.31342	279.90848	279.3017	267.09195	83.28666	100.0	100.0	100.0	100.0	100.0	1046.8356024999998
197	2018041600	34.50535	-81.94214000000001	90.92633000000001	289.55997	0.0	0.1453	289.46704	274.32001	0.01154	0.00494	0.0063100000000000005	0.00066	0.00133	8e-05	249.47565	239.10674	243.48111	245.69574	250.49501	238.58411	251.46971000000002	251.4133	250.65098999999998	245.88217000000003	93.93749	99.98088	99.98071999999999	99.98155	99.98174	99.98123000000001	1024.3312015499996
198	2018041600	34.30701	-80.5932	92.05528000000001	292.02606000000003	0.0	0.13075	291.62244	1981.19995	0.00645	0.00402	0.0038200000000000005	0.00066	8e-05	8e-05	228.04991	224.57607000000002	225.87466	225.97849	226.99933	226.53867999999997	227.44768	227.10338	226.64597	225.90242	99.99766	99.99767	99.99765	99.99764	99.99741	99.9974	1360.3985989000007
199	2018041600	34.17093	-79.72986	92.78089	294.9061	0.0	0.15168	294.25518999999997	1026.16003	0.00263	0.00125	0.00257	4e-05	8e-05	8e-05	236.24661	230.008	232.92349	233.93535	236.05165	231.24828	236.35273999999998	235.82117999999997	235.26019	233.14514	92.15956	94.01015	99.94129000000001	99.94195	99.94426999999999	99.94688000000001	1418.0489896999998
200	2018041600	33.90648	-117.29288999999999	61.90115	298.73541	0.0	0.17532	303.31427	4572.0	0.13125	0.10580999999999999	0.10472000000000001	0.0112	0.0638	0.09414	289.5968	230.008	237.7005	246.28987	278.48221	252.72644	280.84164	279.94287	276.91895	260.55422999999996	11.43337	12.4532	13.3973	14.97785	16.99211	18.95032	6830.872802599998
201	2018041600	35.187540000000006	-87.0946	86.64654	278.19394	0.0	0.15814	278.73886	1310.64001	0.04338	0.029539999999999997	0.043680000000000004	0.00128	0.031310000000000004	0.01864	264.31018	249.65752999999998	256.00327000000004	258.07574	261.81152000000003	241.21646	262.72467	263.11462	263.01657	256.02505	67.59409000000001	72.13216	78.45121999999999	99.99979	93.31557	96.13044000000001	1180.1094028000005
202	2018041600	34.99888	-85.23224	88.17945999999999	281.15161	0.0	0.1464	280.32434	914.4000199999999	0.03447	0.02462	0.034960000000000005	0.00066	0.02132	0.01493	264.31018	246.13191	253.55466	258.16568	263.8165	241.91362	265.02386	265.53915	265.39477999999997	257.69351	63.757180000000005	63.968880000000006	67.72508	75.64146	100.0	99.99978	1400.0988167499997
203	2018041600	34.85212	-83.96370999999999	89.22816	281.71573	0.0	0.13608	281.14349	487.67999000000003	0.02428	0.01171	0.017519999999999997	0.00128	0.00882	0.00503	266.44363	251.33252000000002	258.75223	261.75247	267.34542999999996	243.13257000000002	268.47033999999996	268.86725	268.57473999999996	260.01489	86.88162	99.99936	99.99915	99.99934	99.99889	99.99955	972.3120016500001
204	2018041600	34.18748	-79.328	93.0993	295.08295	0.0	0.15634	294.72632000000004	762.0	0.00263	0.00156	0.00132	-0.00058	8e-05	8e-05	225.49821	220.12762	220.41986	220.5847	221.13275	223.67741	221.64455	221.36397000000002	220.83022999999997	220.8846	90.85452	92.74943	95.1215	99.99455	99.9947	99.99483000000001	887.0188069749997
205	2018041600	33.86265	-117.9782	61.331269999999996	295.78369	0.0	0.14293	302.72708	4572.0	0.43945	0.43178999999999995	0.47098	0.11782999999999999	0.29495	0.30207	268.81894	228.56068	233.88605	236.66852000000003	241.42792999999998	233.89661	243.07011	242.00612999999998	241.2668	237.64915	36.24524	37.11415	33.601	17.3423	11.42345	13.43365	5068.062034450004
206	2018041600	33.96804	-117.40872	61.81344	299.30505	0.0	0.15461	303.85446	6096.0	0.25479	0.27033	0.27539	0.02298	0.14252	0.17707	270.05405	229.77182000000002	237.4873	244.35754	258.69097999999997	242.14417000000003	259.79544	259.26297	257.61435	249.82282999999998	13.018930000000001	13.50185	14.422189999999999	15.86885	17.1982	18.73669	5197.754409249999
207	2018041600	35.63496	-92.42395	82.28434	278.86725	0.0	0.14232999999999998	278.53432999999995	1828.80005	0.05994	0.040310000000000006	0.0661	0.00128	0.05006	0.04711	279.69717	245.47498	251.7641	256.00412	269.17615	247.56071	271.33017	270.58234	268.53604	258.65527000000003	49.11785	46.833659999999995	48.71245	53.66058	60.9676	68.66364	1698.1932167500008
208	2018041600	35.17228	-86.10104	87.44875	278.97147	0.0	0.16729000000000002	278.64258	1066.80005	0.0472	0.031389999999999994	0.039939999999999996	0.00128	0.020069999999999998	0.01493	263.6102	243.37111000000002	249.42725	254.66558999999998	261.76617000000005	240.98217999999997	262.84952000000004	263.27828999999997	263.09808	256.16507	74.68118	76.38419	99.99956	99.99934	99.99956	99.99978	866.4956069749999
209	2018041600	34.39083	-80.07642	92.45011	293.31628	0.0	0.14937999999999999	293.05899	426.72	0.0039	0.00186	0.00257	4e-05	8e-05	8e-05	228.04991	223.70451	224.95207000000002	225.25964	226.15782000000002	226.12531	226.51102999999998	226.16158	225.57265	224.72775	96.59144	99.97225999999999	99.97269	99.97386	99.97579	99.97738000000001	1777.5936127500004
210	2018041600	34.01202	-117.61981000000002	61.64536999999999	298.35864	0.0	0.1693	303.48107999999996	5638.7998	0.24333000000000002	0.22205	0.24923	0.04344	0.11878	0.15974000000000002	266.75452	229.05138	235.95752000000002	241.27376	253.1562	239.39487999999997	253.05197	252.72105	251.6651	245.57242999999997	14.49736	15.458929999999999	16.68347	17.33879	17.385379999999998	18.87694	5590.489211100003
211	2018041600	35.65032	-91.12689	83.32848	277.61843999999996	0.0	0.18300999999999998	277.1611	1524.0	0.05484	0.03631	0.0524	0.0019	0.04131	0.04216	278.41168	245.23715	251.39632999999998	255.43535	268.45038	246.57308999999998	271.29266	270.3176	268.26482999999996	258.10672	60.91814	53.195919999999994	53.59191	58.67046	68.03271	96.30724000000001	1445.5140211499997
212	2018041600	35.549690000000005	-89.54077	84.61972	279.14804	0.0	0.17461	279.51074	1219.19995	0.0714	0.052610000000000004	0.07607	0.00128	0.0613	0.03968	268.10297	243.11742999999998	249.96703	254.61702000000002	261.99258	242.45007	263.18161000000003	263.76761	263.54526	256.02505	59.166180000000004	62.50165	68.02216	77.27847	98.48698	100.0	1346.1492126000005
213	2018041600	34.850570000000005	-82.66882	90.2681	288.59775	0.0	0.14642	288.31744	152.39999	0.015359999999999999	0.012320000000000001	0.02126	4e-05	0.01132	0.0075	278.69277999999997	244.41547999999997	250.80074	258.30023	278.41278	251.22762999999998	280.40277000000003	280.59418	279.19604	266.45419	88.45402	99.99678	99.99696	99.99691	99.99708000000001	99.99685	689.7877995499996
214	2018041600	34.81131	-82.37747	90.51008	289.46271	0.0	0.1413	289.14578	213.36	0.015359999999999999	0.0114	0.02998	0.0019	0.0038299999999999996	0.0075	246.01685	238.16803	241.23921	242.06735	245.15637	235.04187000000002	246.23317999999998	245.95155	245.4494	242.25863999999999	90.29319	99.98604	99.98589	99.98592	99.98635999999999	99.98666	1351.2799999
215	2018041600	34.43955	-79.86565999999999	92.60722	293.97033999999996	0.0	0.1599	293.65305	640.08002	0.0039	0.00279	0.00257	4e-05	0.00133	8e-05	236.24661	228.88872999999998	231.93265	233.28114	235.7505	231.15447999999998	235.8613	235.23566	234.64471	232.96712999999997	99.92233	99.92246	99.92381999999999	99.92711	99.93211	99.93685	1530.3220683000004
216	2018041600	34.2491	-78.71506	93.57491	295.29819	0.0	0.1523	295.01346	487.67999000000003	0.00135	0.00063	0.00132	0.00066	8e-05	8e-05	234.73852999999997	225.78753999999998	228.49126	229.63698	231.47169	228.85056	231.8416	231.2982	230.66551	229.32518	99.98988	99.98983	99.98956	99.99045	99.99173	99.99323000000001	1153.1777836999995
217	2018041600	33.94804	-118.40066999999999	60.99507	289.5686	0.0	0.13951	297.1058	4572.0	0.37068	0.34414	0.39125	0.05088	0.17875	0.21295999999999998	266.44363	229.13234	236.06902999999997	241.07282999999998	249.19759	237.51202	250.09867999999997	249.41012999999998	248.5405	243.21724	70.85351999999999	74.2644	47.74944	21.93579	13.04188	14.07826	3146.06940595
218	2018041600	35.7579	-91.61703	82.91999	277.92566	0.0	0.15874000000000002	277.64297	1493.52002	0.08541	0.08305	0.11095	0.00128	0.10003	0.06444	274.97794	244.70782000000003	250.95047000000002	255.05212000000003	261.99258	243.58315	263.5947	263.31917999999996	262.40311	255.32224	52.67099	51.56116	50.95901	56.86863	65.36627	74.47936999999999	1720.5960265999997
219	2018041600	35.58674	-88.9379	85.09916	278.01083	0.0	0.16767	278.09924	944.88	0.07012	0.052610000000000004	0.06735	0.00128	0.04256	0.02978	266.75452	242.08229	248.80116	254.03021	262.21808	242.14417000000003	263.42975	263.8895	263.5047	256.02505	77.1312	78.45214	99.99979	99.99978	98.21812	99.99978	1011.85980705
220	2018041600	35.35253	-86.27325	87.27816999999999	278.32828	0.0	0.15464	278.83942	822.96002	0.04975	0.03292	0.0387	0.00128	0.020069999999999998	0.01493	263.07018999999997	243.21915	249.58221	254.71407999999997	261.4021	240.7469	262.55786	262.95062	262.77161	255.88487	72.42066	74.77081	79.319	100.0	100.0	99.99953000000001	1022.3754040900002
221	2018041600	35.19539	-84.80072	88.48862	281.70181	0.0	0.16252	281.70401	1280.16003	0.02428	0.014780000000000001	0.01876	0.0019	0.020069999999999998	0.01122	268.39206	248.55143999999999	256.00327000000004	259.71185	267.18002	243.28316	268.50909	268.71329	268.07068	259.3371	67.35521999999999	68.31837	69.89326	77.94403	99.99956	99.99956	1440.2562096499992
222	2018041600	34.87774	-82.26419	90.58646999999999	289.79974	0.0	0.14649	289.43036	213.36	0.01409	0.008320000000000001	0.01876	0.0019	0.00757	0.00379	252.41214	239.96184	244.37677000000002	246.28987	251.10425	238.33853	252.04918999999998	251.74226000000002	251.02106	246.65227000000002	99.99129	99.99163	99.99155999999999	99.99188000000001	99.99179000000001	99.99194	873.9759020499991
223	2018041600	35.5179	-87.14844000000001	86.54722	278.05511	0.0	0.15562	278.8335	1005.8400300000001	0.052289999999999996	0.04061	0.05115	0.0019	0.03631	0.02112	264.65198	247.98465	254.52414	257.25833	262.03775	241.21646	263.01575	263.56403	263.3829	256.16507	68.96933	72.83171	99.99979	99.99955	97.68158000000001	96.32656	1075.6645997000005
224	2018041600	35.480909999999994	-86.75385	86.87005	278.9238	0.0	0.15189	279.38419	1432.56006	0.04847	0.03415	0.04493	0.00128	0.030060000000000003	0.019880000000000002	264.48175	247.80832999999998	254.79702999999998	257.71426	262.12796000000003	241.21646	263.05725	263.6048	263.46411	256.16507	72.27861	74.07262	79.36529	99.99954	98.35476	96.71081	1118.5144101
225	2018041600	35.1599	-83.80798	89.29108000000001	279.15729	0.0	0.11917	280.11731000000003	1371.5999800000002	0.02046	0.0114	0.01378	0.00128	0.00633	0.00627	269.09921	251.72912999999997	259.30588	262.74078	270.13077000000004	244.17854	271.33017	271.74619	271.28726	261.75838999999996	94.65804	99.99977	99.9998	99.99958000000001	99.99977	99.99978	984.0976026999997
226	2018041600	34.91706	-81.95642	90.82417	289.68124	0.0	0.14382999999999999	289.51687999999996	213.36	0.012819999999999998	0.00555	0.00506	0.00128	0.00133	8e-05	248.01456000000002	239.96184	244.28817999999998	245.63588	249.08321	237.51202	250.44395	250.56105	249.95297000000002	245.88217000000003	99.95982	99.95985	99.95998	99.9603	99.9608	99.96149	667.8676023999996
227	2018041600	34.80576	-81.18048	91.46958000000001	291.46307	0.0	0.15075999999999998	290.90286000000003	396.23999	0.01027	0.00432	0.0038200000000000005	0.00128	0.0025800000000000003	0.00132	241.24315	231.53457999999998	235.16666	236.8188	239.93437000000003	232.72601	240.32013999999998	239.78487	239.22603999999998	236.63013999999998	92.89956	99.97489	99.97474	99.97491	99.97531	99.97616	1404.0612011500002
228	2018041600	34.58265	-79.73199	92.6796	293.93082000000004	0.0	0.15184	293.3735	213.36	0.0039	0.00156	0.00132	4e-05	8e-05	8e-05	225.49821	222.90532000000002	224.00131000000002	223.9903	224.91082999999998	225.60362	225.63183999999998	225.20496	224.6761	224.33222999999998	93.96059	94.48812	99.94985	99.94993000000001	99.95099	99.95251999999999	1643.89944625
229	2018041600	34.2734	-77.91006	94.21189	294.88873	0.0	0.14135	294.59991	701.03998	8e-05	2e-05	8e-05	4e-05	8e-05	8e-05	245.15497000000002	223.40761	226.17625	228.14354	232.86415	229.63022	232.75906	231.36061	230.07072000000002	227.82199	90.04522	91.90505999999999	95.5866	100.0	100.0	99.99962	996.4166086250001
230	2018041600	35.86316	-90.60846	83.71735	277.62256	0.0	0.18173	277.1254	1310.64001	0.07904	0.07382999999999999	0.08603999999999999	0.00128	0.07255	0.0533	270.45148	245.28487	251.47014	255.1002	260.85165	242.14417000000003	262.30695	262.74521	262.44412	255.18114	59.69744	58.05285	59.71464	66.1957	75.82759	95.69046	1409.2428078999997
231	2018041600	35.53253	-86.44629	87.10757	278.78824	0.0	0.16426	279.01166	1249.68005	0.04847	0.03323	0.04243	0.00128	0.023819999999999997	0.01617	264.13723999999996	243.77292000000003	250.80074	255.43535	261.49338	240.66827	262.39066	262.78632000000005	262.60797	255.60391	73.92860999999999	76.39756	99.99956999999999	99.99934	98.6079	99.99954	919.5816086250004
232	2018041600	35.191179999999996	-83.40213	89.60948	283.82895	0.0	0.13693	283.92761	609.59998	0.019180000000000003	0.00955	0.01627	0.00128	0.00633	0.00379	273.40906	252.47046	260.0332	264.02768	273.43712999999997	246.35934	274.78394	275.12023999999997	274.63345	263.73779	83.67616	99.99896	99.99893	99.99893	99.99914	99.99935	733.9076034999999
233	2018041600	34.69278	-79.90601	92.51408	292.28851000000003	0.0	0.14572000000000002	292.33484	640.08002	0.0039	0.00156	0.00257	0.00066	8e-05	8e-05	224.04873999999998	221.33882000000003	222.17816000000002	222.21837000000002	222.60512000000003	224.54307999999997	223.2914	222.95921	222.38181	221.91508	97.76006	99.85619	99.85692	99.8605	99.86554	99.87016	1845.1931778500002
234	2018041600	35.89257	-89.80463	84.35833000000001	278.38184	0.0	0.15586	278.13049	1188.7199699999999	0.07522000000000001	0.0563	0.06735	0.0019	0.047560000000000005	0.0335	266.59961	244.31744	250.72566	254.71407999999997	261.4021	242.06742999999997	262.68298	263.15558	262.89412999999996	255.46318	70.16587	69.23068	67.82126	75.35925	98.2361	99.99976	1370.9904109499998
235	2018041600	34.95048	-81.04868	91.54175	291.52512	0.0	0.1413	290.87097	822.9599599999999	0.00772	0.00248	0.00257	0.00066	0.00133	8e-05	236.95412000000002	229.69266000000002	232.43172	233.11572	235.14209	230.3027	235.42795	235.05902000000003	234.58852000000002	232.60998999999998	92.13501	99.95048	99.95013	99.95015	99.95078000000001	99.95204	1517.459503949999
236	2018041600	34.13285	-119.15363	60.40331	290.10669	0.0	0.15778	295.8179	7924.7998	0.32738	0.3137	0.34391	0.11907000000000001	0.20124	0.234	269.37607	225.60461	230.52037	234.25812000000002	244.34515	234.95462	244.3214	242.90732000000003	241.2668	236.1162	72.80396999999999	71.85837	58.67165	33.76278	19.92151	18.759510000000002	3522.1926095499985
237	2018041600	35.32604	-83.17609	89.76207	283.74066	0.0	0.12553	283.68106	518.15997	0.015359999999999999	0.01048	0.01254	0.00128	0.00882	0.00627	275.51428	246.40955	253.90353	260.9129	275.13797	248.39463999999998	276.56686	276.90692	275.98114	264.77994	93.9957	99.99874	99.99873000000001	99.99873000000001	99.99915	99.99956999999999	565.2008019600001
238	2018041600	34.77345	-79.38583	92.90918	295.37445	0.0	0.15617999999999999	294.52911	449.57999	0.0039	0.00063	0.00132	4e-05	0.00133	8e-05	238.28871	228.22872999999998	231.29816	233.03273	235.7505	230.77766	235.55209	235.11794	234.53227	232.60998999999998	87.07721	88.72910999999999	91.49696999999999	99.99139	99.99129	99.99183000000001	1173.7848036300002
239	2018041600	36.12292	-90.88553	83.46065	276.91901	0.0	0.17973	276.32855	1341.12	0.062479999999999994	0.04154	0.04991	0.0019	0.04256	0.04092	272.94119	244.16983	249.96703	254.3246	263.86028999999996	243.43332999999998	265.62866	265.21963999999997	264.11166000000003	255.74448999999998	62.41135	56.48125	57.0322	63.07918000000001	72.41259000000001	100.0	1384.5540065000002
240	2018041600	36.02597	-89.38931	84.67172	278.97253	0.0	0.16062	278.79761	1097.2800300000001	0.07267	0.051989999999999995	0.06486	0.00128	0.04506	0.0335	267.36374	242.81036	249.65947000000003	254.17766	261.85684	241.91362	263.18161000000003	263.64551	263.34225	255.74448999999998	63.534009999999995	66.11124000000001	70.60679	99.99955	99.99955	99.99977	1113.8916007000003
241	2018041600	35.71349	-85.81729	87.57816	278.86298	0.0	0.17051	279.09241000000003	944.88	0.04211	0.031389999999999994	0.0387	0.00128	0.01757	0.01122	263.07018999999997	243.92233	250.95047000000002	255.957	262.30801	241.21646	263.51227	263.97064	263.82886	256.44458	73.59699	75.0416	78.25776	99.99979	99.99976	99.99977	1059.5610053799999
242	2018041600	35.5503	-84.33870999999999	88.78904	282.44754	0.0	0.16738	282.34229	1249.68005	0.0281	0.017240000000000002	0.02126	0.00066	0.01132	0.00998	266.12836	249.78287999999998	257.23992999999996	260.35907000000003	265.79791	242.29733	266.78516	267.23776000000004	267.05545	258.79196	69.97883	71.77878	75.36971	99.99892	99.99911	99.99889	1251.3564061000004
243	2018041600	35.05124	-80.62503000000001	91.85608	290.93051	0.0	0.1578	290.52945	1036.32007	0.00645	0.0034	0.00257	0.00066	0.00133	8e-05	226.82518	223.00652999999997	224.32148999999998	224.31221000000002	225.00812000000002	225.60362	225.70567000000003	225.27377	224.80489	224.33222999999998	92.75729	99.98405	99.98418000000001	99.98491999999999	99.98525	99.98516	1345.2348060499994
244	2018041600	34.91527	-79.75308000000001	92.5823	292.19768999999997	0.0	0.13696	292.14182	304.79999	0.0039	0.00156	0.00257	-0.00058	0.00133	8e-05	237.63407999999998	229.6133	232.92349	233.85422000000003	236.05165	230.87212999999997	236.59695	236.11205	235.76012000000003	233.67694	99.91360999999999	99.91331	99.91288	99.91112	99.91	99.91077	1928.2003787
245	2018041600	34.58123	-117.67296999999999	61.676230000000004	297.48022000000003	0.0	0.20774	301.52866	4572.0	0.34265999999999996	0.30324	0.35139000000000004	0.06265	0.16501	0.21295999999999998	263.6102	229.21303999999998	235.73341000000002	240.05244	246.79998999999998	236.24841	247.63182	247.25456	246.47582999999997	242.09788999999998	10.983319999999999	12.17758	13.12875	14.74125	16.76238	18.73121	3950.0556231500004
246	2018041600	36.347640000000006	-94.18488	80.79131	276.34479	0.0	0.16902	276.13589	1371.5999800000002	0.0714	0.0523	0.08728	0.0019	0.08004	0.059489999999999994	282.24811	244.94948	252.05597000000003	256.42602999999997	271.34259	249.8273	273.55057	273.55765	271.88943	260.01489	59.74599	58.47031	59.4736	67.24734000000001	77.55713	100.0	1281.1506094
247	2018041600	36.34469	-94.0845	80.87208000000001	276.7204	0.0	0.14635	276.8486	1341.12	0.08668	0.06798	0.10597000000000001	0.0019	0.10378	0.07558	279.87549	245.33248999999998	252.20111	256.28586	264.77237	246.00139	266.90384	266.37262000000004	265.11542000000003	256.58405	54.167719999999996	55.08529	58.12834	65.68418	75.87640999999999	94.48769	1390.34520755
248	2018041600	36.28976	-92.58010999999999	82.08318	277.15903	0.0	0.15933	277.1438	1463.04004	0.09305	0.07352	0.10099	0.00128	0.08254	0.07186000000000001	274.42935	244.2191	250.27222000000003	254.2267	259.9223	242.75441	261.84485	261.96021	261.37237999999996	254.33055	51.58574	51.11735	54.40676	61.2129	70.58971	94.73436	1475.9940140999993
249	2018041600	35.85362	-86.39846999999999	87.08919	279.3671	0.0	0.14994000000000002	279.48694	1219.19995	0.04593	0.032310000000000005	0.04243	0.00128	0.027569999999999997	0.01741	264.13723999999996	242.34421	248.95862000000002	254.27567000000002	261.49338	240.7469	262.55786	263.03265	262.85332999999997	255.74448999999998	76.11521	76.6476	99.99892	99.99889	99.99909	99.99908	976.8078038250003
250	2018041600	35.40889	-82.55743000000001	90.2376	285.6113	0.0	0.1518	285.72046	426.71997000000005	0.01791	0.012629999999999999	0.028730000000000002	0.004379999999999999	0.01007	0.008740000000000001	246.43348999999998	237.68777000000003	240.94911000000002	241.73862999999997	244.53354	234.51633999999999	245.07146	244.9848	244.36081000000001	241.29012000000003	93.84382	99.99081	99.99077	99.9905	99.99021	99.99051999999999	1131.41759995
251	2018041600	35.273990000000005	-81.58041	91.04475	290.40787	0.0	0.15372	290.10468	548.64001	0.012819999999999998	0.00463	0.00506	0.00128	0.00133	0.00132	230.25162000000003	227.12195	228.76923	228.80481	230.11882000000003	227.65781	230.64007999999998	230.10062000000002	229.77147999999997	228.76476	99.98363	99.98396	99.98405	99.98473	99.98563	99.98671999999999	1391.4018455999997
252	2018041600	35.217690000000005	-81.19060999999999	91.36761	290.41037	0.0	0.14522000000000002	290.34189	609.59998	0.00899	0.0034	0.0038200000000000005	0.00066	8e-05	8e-05	226.82518	224.09534	225.41678	225.4666	226.25217	226.02142	226.72861	226.22932000000003	225.76326	225.31728999999999	99.95296	99.95298000000001	99.95331	99.95474	99.95585	99.95676	1288.5928020000003
253	2018041600	35.18902	-80.99591	91.52901	291.02667	0.0	0.13265	290.49532999999997	548.64001	0.00899	0.00463	0.0038200000000000005	0.00128	8e-05	8e-05	220.66277000000002	221.55315	222.17816000000002	222.21837000000002	222.29424	224.43571	223.0593	222.95921	222.64798	222.11948999999998	91.744	99.96258	99.96231999999999	99.96245	99.96316999999999	99.96395	1557.2994029857146
254	2018041600	35.0559	-80.1217	92.25535	291.98303	0.0	0.13667	291.93667999999997	1341.12	0.00517	0.00248	0.00257	0.00066	0.00133	8e-05	222.44949	220.90488	221.66137999999998	221.4119	221.87587000000002	224.22028999999998	222.67017	222.31187000000003	221.84622000000002	221.50461	95.34267	99.9604	99.96092	99.96143000000001	99.96178	99.96214	1969.287408220834
255	2018041600	36.366170000000004	-92.47443	82.15902	276.16159	0.0	0.16113	276.37836	1402.07996	0.09942000000000001	0.07597999999999999	0.11095	0.00128	0.09877999999999999	0.07434	273.17627000000005	243.87259	249.81357000000003	253.93167000000003	259.12023999999997	241.9906	260.61322	261.12628	260.83221000000003	254.1881	55.43411	51.07335	54.39144	60.80166	69.68099000000001	100.0	1499.7684135499999
256	2018041600	36.23491	-90.07092	84.09703	277.88126	0.0	0.17833	277.65994	1127.76001	0.07649	0.05445	0.0686	0.0019	0.05006	0.04092	268.39206	244.02155	249.8904	253.93167000000003	261.03574	241.52737000000002	262.4743	262.95062	262.60797	255.18114	67.92703	67.21773	66.23071	73.72619	97.76474	100.0	1293.2664081500004
257	2018041600	35.40866	-81.95416	90.71758	289.24756	0.0	0.14231	289.20349	152.39999	0.01154	0.00586	0.0038200000000000005	0.00066	0.00133	8e-05	255.23758999999998	236.89099	242.65623	246.64227000000002	253.42039	239.87579	254.27434	253.77957	252.66812000000002	247.87197999999998	97.24919	99.98463000000001	99.98434	99.98486	99.98577	99.98609	970.5851645500003
258	2018041600	35.04268	-79.52155	92.73531	292.91202000000004	0.0	0.12954000000000002	292.64007999999995	877.82391	0.0039	0.00248	0.00257	0.00066	8e-05	8e-05	237.63407999999998	228.06127999999998	231.55338999999998	233.28114	235.44734	230.68301	235.92293999999998	235.41187000000002	234.757	232.78876	94.54481	99.98814	99.98788	99.98781	99.98810999999999	99.98901	2141.385101350002
259	2018041600	34.69506	-77.49746999999999	94.42979	295.35086	0.0	0.13808	294.94968	670.56	8e-05	0.00033	8e-05	-0.00058	8e-05	8e-05	236.24661	222.18582	224.32148999999998	225.5696	228.36479	227.3551	228.6489	227.23674	226.0798	224.53026	89.35894	91.51264	94.51462	99.99903	99.99882	99.99861	966.7240063366662
260	2018041600	36.0239	-86.47369	86.9993	279.58148	0.0	0.11095	279.28674	929.64001	0.0472	0.03508	0.04243	0.0019	0.02507	0.01617	264.13723999999996	242.29201	248.95862000000002	254.2267	262.12796000000003	240.90384	263.09872	263.48251	263.30157	255.88487	73.82601	75.03545	80.38821	99.9989	99.9991	99.9991	965.3016076999999
261	2018041600	34.79133	-77.5723	94.34506999999999	295.6561	0.0	0.13398	295.19061	457.20000999999996	8e-05	0.00125	8e-05	-0.00058	8e-05	8e-05	244.25168	223.10737999999998	226.02582	228.23877000000002	233.02508999999998	229.82327	233.14786	231.2982	229.83142	227.44176000000002	88.29674	99.99540999999999	99.99516	99.99493000000001	99.99546	99.99641	1144.6383057499995
262	2018041600	36.60614	-94.77832	80.29189000000001	278.63638	0.0	0.13774	278.30099	1463.04004	0.09813999999999999	0.09228	0.13088	0.0019	0.13252	0.059489999999999994	282.00427	244.3665	252.12859	256.79785	271.84393	249.8947	274.13318	273.66747999999995	271.70162999999997	260.28488	54.13711	52.708130000000004	55.82286	62.51834	71.7287	96.02129000000001	1484.7570164999995
263	2018041600	36.4338	-90.65607	83.60294	276.80597	0.0	0.18767999999999999	276.26929	1280.16003	0.07522000000000001	0.05076	0.0686	0.00128	0.05755	0.05082	269.64966	243.0154	248.87996	253.28562999999997	260.52808	241.21646	262.05523999999997	262.41553	262.0744	254.89833	67.81205	64.80977	60.50648	67.22462	77.17074000000001	95.03275	1501.2924076000004
264	2018041600	36.12337	-86.66055	86.83324	279.39752000000004	0.0	0.13238	280.26492	1005.8400300000001	0.052289999999999996	0.04	0.0524	0.0019	0.03381	0.01864	264.98865	241.76514	248.32497999999998	253.98097	261.94736	240.90384	263.09872	263.44167999999996	263.17953	255.60391	71.42558000000001	73.67064	79.52373	100.0	99.99934	99.99931	1028.7762065
265	2018041600	36.0136	-85.5683	87.72152	279.18005	0.0	0.1703	279.3186	944.88	0.039560000000000005	0.02585	0.033710000000000004	0.0019	0.01757	0.00998	263.25167999999996	244.90129	252.27347000000003	256.93649	262.93387	241.29436	264.08762	264.57715	264.51431	256.86246	72.83113	73.97699	76.68203000000001	99.99933	99.99955	99.99931	1175.385009
266	2018041600	35.96024	-85.07291	88.12525	277.74347	0.0	0.14924	278.0596	670.56	0.03319	0.01755	0.028730000000000002	0.0019	0.020069999999999998	0.01245	264.31018	248.02858999999998	255.4045	259.01138	263.72885	241.44977999999998	264.86185	265.37955	265.19534	257.55545	76.45711	77.61766999999999	81.68500999999999	99.99977	99.99977	99.99955	923.4678037999998
267	2018041600	35.91601	-84.67712	88.44823000000001	279.89462000000003	0.0	0.13612	280.0304	853.44	0.02937	0.016630000000000002	0.0225	0.00128	0.013819999999999999	0.01122	265.64703	248.42147999999997	256.00327000000004	259.79865	265.67068	242.22079	266.78516	267.19864	266.93771	258.65527000000003	72.53484	72.91964	78.02812	99.99979	100.0	99.99977	1130.73180734
268	2018041600	35.8353	-83.98566	89.01344	283.30545	0.0	0.15143	283.16971	1097.2800300000001	0.02682	0.014169999999999999	0.01876	0.00128	0.00882	0.0075	267.51352	250.56637999999998	258.06577000000004	261.54398	267.75702	243.50829	268.78009	269.28937	268.99939	260.01489	75.65049	77.76347	99.99873000000001	99.99873000000001	99.99848	99.99868000000001	1397.5842151499999
269	2018041600	35.45637	-81.13812	91.3548	290.58328	0.0	0.14568	290.15439	304.79999	0.012819999999999998	0.014780000000000001	0.03247	0.00562	0.023819999999999997	0.00998	231.25055	224.76599	225.87466	226.07994	226.99933	226.43567000000002	227.30463999999998	227.03658	226.83368	225.70787	99.95769	99.95747	99.95718000000001	99.95748	99.95756999999999	99.9575	1382.1664063500007
270	2018041600	35.398509999999995	-80.74771	91.6777	290.91934	0.0	0.14618	290.67014	457.20000999999996	0.00772	0.00402	0.00257	0.00066	8e-05	0.00132	232.19269	225.32791	227.20978	227.46937999999997	228.98705	227.3551	229.20528	228.81511	228.13387000000003	227.25096000000002	99.96191	99.96194	99.96247	99.96279	99.96351999999999	99.96372	1306.9925630999994
271	2018041600	35.18545	-79.38614	92.80773	292.77661	0.0	0.12841	293.09146	335.28	0.0039	0.0009400000000000001	0.00132	4e-05	8e-05	8e-05	226.82518	222.70174	223.83997999999997	224.41879	225.4911	225.91731000000001	225.9265	225.34253999999999	224.80489	223.93466	96.87904	99.99164	99.99139	99.99135	99.99186999999999	99.9932	1776.0950138875007
272	2018041600	35.10541	-78.90176	93.21125	296.39771	0.0	0.13872	296.02545	883.9199800000001	0.00263	0.0009400000000000001	0.00132	4e-05	8e-05	8e-05	236.95412000000002	226.50723	229.58912999999998	230.98155	233.74205	229.91951	234.42545	233.0842	232.07372999999998	230.43462999999997	79.32392	83.27651	89.13625	99.99725	99.99724	99.99718	1504.88395715
273	2018041600	35.0066	-78.3219	93.69548	295.08563	0.0	0.16504000000000002	294.70642000000004	822.96002	0.00135	0.00033	0.00132	0.00066	8e-05	0.00132	245.15497000000002	226.68427000000003	230.257	232.61493	237.09021	231.80736000000002	237.44409	235.93767000000003	234.58852000000002	232.25131000000002	87.32405	89.65339	99.99710999999999	99.99688	99.99664	99.9968	836.4727989800003
274	2018041600	34.71056	-76.68744000000001	95.06719	292.51883	0.0	0.08	287.53247000000005	914.4000199999999	8e-05	0.00033	8e-05	4e-05	8e-05	8e-05	275.83047	226.77235	233.52826000000002	241.87044	261.94736	246.57308999999998	262.51605	259.3913	255.56992999999997	245.88217000000003	93.96853	91.3653	92.77899000000001	100.0	100.0	100.0	1395.2220095
275	2018041600	36.3995	-88.94461	84.97115	279.23593	0.0	0.17344	278.88773	1005.8400300000001	0.07267	0.05322	0.06735	0.00128	0.04506	0.032260000000000004	267.06119	241.76514	248.48434	253.58499	261.81152000000003	241.44977999999998	263.22299	263.72693	263.30157	255.60391	75.0857	75.31121999999999	76.93935	99.99891	99.99889	99.99909	1046.1498023250006
276	2018041600	36.35287	-88.34454000000001	85.45575	278.36264	0.0	0.16175	278.34778	1066.80005	0.0663	0.05107	0.06486	0.0019	0.040060000000000005	0.02854	266.44363	244.8047	250.80074	254.51976000000002	262.03775	240.90384	263.14017	263.52328	263.22025	255.46318	76.62553	77.41287	99.99868000000001	99.99889	98.62931	99.99886	1019.8608039800005
277	2018041600	36.17477	-86.35025	87.07092	279.31113	0.0	0.15573	279.83797999999996	1127.76001	0.04847	0.03631	0.04742	0.00066	0.02882	0.01864	264.82095	242.29201	249.03711	254.47105	262.03775	240.98217999999997	263.22299	263.64551	263.30157	256.02505	69.45176	72.82713000000001	79.25587	99.99935	96.30914	97.80107	1031.67180865
278	2018041600	35.86722	-83.5762	89.33199	283.63953	0.0	0.1426	283.77527000000003	1036.31995	0.02555	0.01847	0.031219999999999998	0.00128	0.01757	0.01245	259.5134	240.79425	245.16505	248.24844	255.74152	239.47532999999999	257.51114	255.72229	253.12042000000002	247.56845	86.78475999999999	99.99979	99.99979	100.0	99.99978	99.99977	893.1148068999995
279	2018041600	35.38861	-80.14465	92.1578	290.79834	0.0	0.14581	290.87405	365.76001	0.00517	0.00309	0.00257	0.00066	8e-05	8e-05	222.44949	219.55782000000002	220.23819	220.34441	220.91779	223.7865	221.16422999999998	220.69847000000001	220.21301	220.04977000000002	95.17121999999999	99.98778	99.98809	99.98843000000001	99.98914	99.98888000000001	1464.9577057000001
280	2018041600	35.20077	-78.97882	93.1264	296.06973	0.0	0.13597	295.33249	701.03998	0.00263	0.00248	0.00132	4e-05	8e-05	8e-05	238.91995	226.68427000000003	229.99146000000002	231.59203	234.68027	230.68301	234.67766	233.50804	232.42165	230.80118	83.03455	85.38353000000001	89.45792	99.99628	99.99624	99.99601	1740.05239735
281	2018041600	35.035070000000005	-78.01184	93.93346	295.1188	0.0	0.16094	294.9971	640.08002	0.00135	2e-05	0.00132	0.00066	-0.00117	8e-05	240.11907999999997	225.42046000000002	229.04482000000002	231.50546	235.3712	231.15447999999998	235.49007000000003	233.92921	232.76793999999998	230.43462999999997	89.26791	90.5768	99.99614	99.99609	99.99606	99.99622	950.8236027299998
282	2018041600	36.725640000000006	-93.35961999999999	81.41269	274.56757000000005	0.0	0.14512	274.99447999999995	1249.68005	0.10196000000000001	0.07658999999999999	0.10597000000000001	0.0019	0.08879	0.06939	272.34305	243.92233	249.65947000000003	253.63466	258.88217000000003	242.14417000000003	260.09775	260.53775	260.24722	254.04549	57.966159999999995	58.12223	59.59488	67.17443	94.71464	92.85422	1227.2772164999992
283	2018041600	36.03048	-84.25317	88.76234000000001	282.01027999999997	0.0	0.14153	281.90771	1524.0	0.02428	0.014780000000000001	0.01876	0.00128	0.01257	0.0075	266.28656	249.82455	257.43195	260.74316	266.59756	242.75441	267.84729	268.32724	268.03182999999996	259.47302	72.47379000000001	73.78343000000001	76.78591	99.99936	99.99934	99.99955	1293.7998074000002
284	2018041600	35.98339	-83.85754	89.08535	283.58411	0.0	0.14167000000000002	283.14977999999996	1097.2800300000001	0.02682	0.016319999999999998	0.02126	0.00128	0.013819999999999999	0.008740000000000001	268.10297	249.8662	257.49576	260.95523	267.79803	243.95598999999999	269.01166	269.40417	269.03792999999996	260.14996	77.92642	99.99958000000001	99.99937	99.99936	99.99913000000001	99.99933	1158.5702057900005
285	2018041600	34.904140000000005	-76.83527	94.89782	295.87366000000003	0.0	0.10845999999999999	295.21738	822.96002	8e-05	0.00033	8e-05	4e-05	8e-05	8e-05	270.05405	227.20866	234.24007999999998	242.1981	257.91965	244.10446000000002	258.39797999999996	255.67763	252.66812000000002	244.32352999999998	88.87361	91.02288	93.56747	100.0	100.0	100.0	944.7657018199995
286	2018041600	35.26051	-116.64268	62.602759999999996	298.58813	0.0	0.26468	301.94632	4572.0	0.32611	0.32969	0.33893	0.10232999999999999	0.15250999999999998	0.22658000000000003	259.07916	227.89282000000003	233.04529	236.1377	241.29407999999998	233.80747999999997	241.90607000000003	241.41692999999998	240.6443	236.8008	8.94091	9.356010000000001	10.169080000000001	11.3415	13.02519	14.71475	5117.744414150006
287	2018041600	36.63807	-90.03027	84.07334	277.92847	0.0	0.19207	277.70831	1127.76001	0.08413	0.06552000000000001	0.07232999999999999	0.00066	0.05256	0.04587	268.53525	242.86176	248.64307000000002	253.18538999999998	260.94376	241.06036	262.39066	262.95062	262.60797	255.18114	67.6329	66.5886	65.98848000000001	73.71923000000001	97.53362	100.0	1366.26601065
288	2018041600	36.34512	-86.42566	86.9811	279.67969	0.0	0.14198	279.82108	1188.7199699999999	0.04847	0.03323	0.039939999999999996	0.0019	0.020069999999999998	0.01493	264.48175	241.97692999999998	248.80116	254.27567000000002	262.30801	241.06036	263.42975	263.76761	263.46411	255.74448999999998	68.10086	71.04308	76.22464000000001	99.99956999999999	99.99933	99.99955	993.5718025500008
289	2018041600	35.73773	-81.37943	91.09973000000001	289.55737	0.0	0.13755	289.57327000000004	396.23999	0.01027	0.00463	0.0038200000000000005	0.00128	8e-05	8e-05	229.18797	225.32791	226.77095	226.5827	227.45949	226.74406000000002	228.15746000000001	227.89928999999998	227.33182000000002	226.48317999999998	99.93405	99.93500999999999	99.93741999999999	99.94035	99.94366	99.94648000000001	977.9508058500002
290	2018041600	36.91065	-94.05823000000001	80.83759	275.22177	0.0	0.18395999999999998	275.52609	1249.68005	0.12616	0.12887	0.13213	0.0019	0.10753	0.08548	274.31808	244.26831	250.49958999999998	254.47105	258.83441	242.29733	260.05463	260.7063	260.37289	254.04549	57.30911999999999	58.25566	60.99313000000001	68.74683	79.25815	100.0	1295.8572143499994
291	2018041600	36.73803	-90.32401	83.82633	277.00568	0.0	0.17811	276.62933	1158.23999	0.08922999999999999	0.08674	0.10845999999999999	0.00128	0.09004	0.05577000000000001	269.92001	242.70735	248.64307000000002	253.08492999999999	260.4353	240.66827	261.92905	262.53927999999996	262.19777999999997	254.89833	64.91908000000001	63.84806	63.29036	70.72659	99.99978	100.0	1276.1976069999996
292	2018041600	35.85927	-81.6568	90.85315	288.81302	0.0	0.13584000000000002	288.73721	640.08002	0.012819999999999998	0.007090000000000001	0.00506	0.0019	0.00133	8e-05	230.25162000000003	225.32791	226.77095	226.88083999999998	227.82398999999998	226.74406000000002	228.15746000000001	228.03094	227.57956000000001	226.67581	96.54018	99.94631	99.94759	99.94896	99.95052	99.95211	1354.8360054375005
293	2018041600	35.76025	-80.96956999999999	91.41841	289.91006	0.0	0.1552	289.76358	365.76001	0.00899	0.00217	0.00257	0.00066	8e-05	8e-05	222.44949	222.18582	223.18605	222.8941	223.42233	224.75706	224.20967000000002	223.81136	223.17722	222.7294	95.89053	99.95795	99.95829	99.959	99.95912	99.95951	1801.5712078500003
294	2018041600	35.68696	-80.47983	91.82215	290.79929	0.0	0.14670999999999998	290.38126	243.84	0.00645	0.00248	0.0038200000000000005	0.00066	8e-05	8e-05	225.49821	222.18582	223.35085	223.5562	224.42078999999998	225.07626000000002	224.51224	224.02247999999997	223.44027999999997	223.13326	91.94402	99.97215	99.97213	99.97232	99.97214	99.9724	1665.9098129500007
295	2018041600	36.90833	-91.93051	82.52911	273.66953	0.0	0.16716	274.03909	1036.31995	0.10450999999999999	0.10181	0.10720999999999999	0.0019	0.08254	0.05577000000000001	269.78525	242.18732000000003	248.16495	252.98424	258.73883	240.7469	259.96835	260.53775	260.41472999999996	253.75968999999998	62.61274	62.0996	64.6123	72.71268	100.0	100.0	1143.9144144499996
296	2018041600	36.5987	-87.40198000000001	86.16425	279.207	0.0	0.16261	279.92612	1188.7199699999999	0.05612	0.03569	0.04742	0.00128	0.030060000000000003	0.022359999999999998	265.64703	245.42755	251.6174	255.24414	262.44272	240.7469	263.5947	263.93008	263.70743	256.02505	68.26380999999999	71.15120999999999	77.17631999999999	99.99934	98.65433	98.4326	1044.9306070000005
297	2018041600	36.553309999999996	-86.90143	86.56812	278.72388	0.0	0.17942	279.13318	853.44	0.05739	0.042769999999999996	0.058629999999999995	0.00128	0.03506	0.02359	265.48425	241.60537999999997	248.40474	253.88231000000002	262.44272	240.82544	263.5947	264.01122999999995	263.70743	255.88487	69.81188	74.1465	99.99913000000001	99.99911	98.78193	98.17286999999999	1028.1666059
298	2018041600	36.39342	-85.30402	87.86052	278.74759	0.0	0.1548	278.8204	914.4000199999999	0.03574	0.02339	0.028730000000000002	0.00128	0.02132	0.01493	264.13723999999996	246.82169	254.24947999999998	258.12073	263.15578999999997	241.37212000000002	264.21036000000004	264.73822	264.59467	257.00142999999997	72.34987	73.06421999999999	76.72688000000001	99.99911999999999	99.9991	99.99908	1137.9454099499999
299	2018041600	36.17474	-83.41675	89.39514	283.1076	0.0	0.15814	283.35217	426.72	0.0281	0.02339	0.05115	0.00562	0.02132	0.02112	255.23758999999998	240.79425	244.28817999999998	246.05325	250.93881000000002	237.26162999999997	251.71175	251.22468999999998	250.13965	245.88217000000003	84.41484	99.99831999999999	99.99852	99.9985	99.99849	99.99869	1033.9959017499998
300	2018041600	35.67563	-79.87451	92.30237	290.81127999999995	0.0	0.14952000000000001	290.6395	243.84	0.00517	0.00217	0.00132	4e-05	8e-05	8e-05	230.25162000000003	223.80275	225.57012999999998	226.28194	227.73317000000003	226.84644	227.94547000000003	227.23674	226.52055	225.70787	90.98385999999999	99.9941	99.99383	99.9938	99.99355	99.99331	1298.8671049
301	2018041600	35.549820000000004	-79.09409000000001	92.94833	293.51712000000003	0.0	0.13685	293.27313	213.36	0.00263	0.00156	0.00257	0.00066	8e-05	0.00132	224.04873999999998	220.46357999999998	221.31187000000003	221.52834	222.0856	224.22028999999998	222.43527000000003	222.09447999999998	221.71165	221.50461	99.99826	99.99808	99.99765	99.99784	99.99763	99.99779000000001	734.4918023999999
302	2018041600	35.3511	-77.92853000000001	93.91705	295.28171000000003	0.0	0.15567	295.02182	863.60004	0.00135	0.00033	8e-05	4e-05	8e-05	8e-05	233.93167000000003	222.18582	224.32148999999998	225.4666	227.64215	226.94859	227.8037	226.76868	225.89002999999997	225.12127999999998	86.68849	88.57655	91.66301999999999	99.9996	99.9994	99.9992	888.1364021499998
303	2018041600	35.29956	-77.63809	94.15925	295.21045	0.0	0.15419000000000002	294.70407	701.03998	8e-05	0.00063	8e-05	-0.00058	0.00133	8e-05	251.79617000000002	222.90532000000002	226.47501	230.18097000000003	238.10567999999998	232.4521	237.50413999999998	234.8819	233.05534	229.51117000000002	88.31905	89.24394000000001	91.89041999999999	100.0	100.0	99.9998	1102.5632043500002
304	2018041600	34.76205	-120.55328	59.36156	287.10748	0.0	0.14172	291.9137	365.76001	0.20767	0.1873	0.24799000000000002	0.05397999999999999	0.19249000000000002	0.16222	290.0813	228.72519	238.33248999999998	246.93367	270.72006	246.92767	272.77994	272.08145	269.19192999999996	254.75667	86.75747	99.99979	100.0	44.19875	12.56837	11.48925	1871.1418002000003
305	2018041600	36.77923	-88.59595	85.19028	278.61322	0.0	0.16594	278.5668	1005.8400300000001	0.07522000000000001	0.05015	0.0686	0.00128	0.04256	0.03102	266.75452	240.79425	247.02591	252.37517999999997	261.4021	240.43167000000003	262.59958	263.07364	262.73073999999997	255.03984	75.42165	75.87435	79.59159	99.99911	99.9991	99.99909	1033.2720010100002
306	2018041600	36.687940000000005	-87.49121	86.07888	279.03452000000004	0.0	0.188	279.35446	1097.2800300000001	0.058660000000000004	0.039689999999999996	0.04991	0.0019	0.030060000000000003	0.019880000000000002	264.65198	245.66398999999998	251.69081	255.19621	261.90213	240.51065	263.01575	263.48251	263.22025	255.60391	68.15754	71.22185999999999	77.12235	99.99889	98.64576	99.99908	1063.371006416667
307	2018041600	36.59575	-86.48944	86.88669	279.06656	0.0	0.17519	279.13263	914.4000199999999	0.04975	0.03569	0.04742	0.00128	0.02632	0.019880000000000002	265.32025	241.76514	248.48434	254.07942000000003	262.57709	241.06036	263.67706	263.97064	263.78839	256.16507	72.90651	76.1525	81.72251999999999	99.99955	99.99955	99.99976	891.9972037299998
308	2018041600	36.35067	-84.19556	88.74455999999999	279.78229	0.0	0.1349	279.5751	1524.0	0.02555	0.014169999999999999	0.01876	0.00128	0.01257	0.00998	268.81894	249.19394	256.72362999999996	260.87051	269.13605	244.54764	270.61484	271.03455	270.37781	260.82291000000004	82.1963	99.99979	99.99979	100.0	99.99977	99.99976	946.0230025399998
309	2018041600	35.69271	-79.4646	92.62115	291.24179	0.0	0.15247	291.01507999999995	731.52002	0.0039	0.00125	0.00132	4e-05	0.00133	8e-05	229.18797	223.6059	225.26262999999997	225.67229	226.8138	226.43567000000002	227.08932000000001	226.70152000000002	226.0798	225.51282	93.65949	99.97383	99.97408	99.97451	99.975	99.97529	1298.6004092499995
310	2018041600	35.51447	-78.39296999999999	93.50931	296.38707999999997	0.0	0.15419000000000002	295.40009	883.9199800000001	0.00135	0.00033	0.00132	4e-05	8e-05	8e-05	248.39029	228.72519	234.12245	238.00012	243.83919	235.47588	243.78032000000002	242.95997999999997	242.19176000000002	238.48956	75.67104	78.43771	82.84254	100.0	100.0	100.0	1865.7824074500013
311	2018041600	35.44715	-78.00458	93.83224	296.09448	0.0	0.16708	295.46414	914.4000199999999	0.00135	2e-05	0.00132	4e-05	8e-05	8e-05	234.73852999999997	223.30789	226.02582	227.37198999999998	229.94666	228.15828	230.02962999999997	229.07432999999997	228.19519	226.86801	79.07565	82.35172	87.56919	100.0	100.0	99.9998	1453.5912118499994
312	2018041600	37.16469	-94.45279000000001	80.49993	275.7691	0.0	0.16197999999999999	275.70412999999996	1341.12	0.11087999999999999	0.08213	0.10970999999999999	0.0019	0.09629	0.08795	275.93497	244.26831	250.65044	254.61702000000002	259.40463	242.67847999999998	260.82697	261.21005	260.83221000000003	254.33055	58.778180000000006	56.576080000000005	60.50875	68.18024	78.37477	93.92421999999999	1299.8196093499996
313	2018041600	36.9336	-89.59384	84.37778	278.32129	0.0	0.18264	278.98787999999996	1005.8400300000001	0.08031	0.05753	0.08479	0.00066	0.06255	0.03721	267.95703	242.13483	248.16495	252.93381000000002	261.81152000000003	241.06036	263.14017	263.6048	263.13879	255.18114	59.88175	63.684830000000005	69.91391999999999	99.99977	97.62791	99.99977	1101.21700475
314	2018041600	37.210679999999996	-93.33218000000001	81.38381	273.49933	0.0	0.1634	273.89867999999996	1158.23999	0.11725	0.11442000000000001	0.11717999999999999	0.00066	0.09877999999999999	0.07558	271.85336	243.11742999999998	249.03711	253.23555	257.5788	240.82544	258.61801	259.17728	259.02448	253.18575	60.42955	62.597469999999994	66.94457	75.47827	100.0	100.0	1159.8402084999993
315	2018041600	36.19186	-81.68686	90.75516	285.74567	0.0	0.12405	285.34378	944.88	0.012819999999999998	0.00525	0.00506	0.00066	0.00133	0.00132	232.19269	225.42046000000002	227.35475	227.95227000000003	229.25092	227.3551	229.41251	229.00963	228.50102	227.63211	93.00653	99.98172	99.98244	99.98268	99.9827	99.98295999999999	1207.1858013999997
316	2018041600	37.34884	-95.46361999999999	79.6824	277.59647	0.0	0.1655	278.10251	1371.5999800000002	0.07012	0.061829999999999996	0.10223	0.00128	0.08379	0.03968	279.60751	243.77292000000003	251.6174	256.61234	273.13672	249.96202000000002	274.67581	274.79523	273.41797	260.95703	49.75888	50.464690000000004	54.74035	62.091969999999996	71.75791	95.13351	1446.4284259999993
317	2018041600	37.066320000000005	-89.17224	84.69173	278.32477	0.0	0.12257	278.75692999999995	1036.31995	0.07522000000000001	0.05537	0.06984	0.0019	0.05006	0.03597	267.95703	241.8712	248.08469	252.88332000000003	261.12753	240.58948999999998	262.89111	263.40088	262.93497	255.03984	63.40598000000001	67.18478	73.44643	99.86291	97.7073	100.0	1075.1312022950005
318	2018041600	37.036359999999995	-88.7684	85.01486	278.57346	0.0	0.16769	278.78012	883.9199800000001	0.07267	0.06091	0.07856	0.00128	0.05505	0.034730000000000004	267.66232	240.62953	247.35475	252.68077000000002	261.72076	240.43167000000003	262.97421	263.36005	263.01657	255.32224	68.11024	70.17751	74.70675	100.0	99.99977	100.0	1079.6016072000007
319	2018041600	36.33971	-82.16443000000001	90.34695	285.14078	0.0	0.13562000000000002	284.8288	213.36	0.016640000000000002	0.009859999999999999	0.011290000000000001	0.00314	0.0038299999999999996	0.00379	233.93167000000003	227.2951	229.18176	229.91	231.55486000000002	228.45612999999997	231.70935	231.23573	230.72473	229.51117000000002	92.66816999999999	99.99543	99.99519000000001	99.99555	99.99596	99.99553	1077.8490075999996
320	2018041600	36.18695	-81.07727	91.23544	289.39529	0.0	0.14296	289.20322000000004	487.67999000000003	0.01027	0.00463	0.0038200000000000005	4e-05	8e-05	8e-05	228.04991	224.38477999999998	225.26262999999997	226.07994	227.09177000000003	226.33244	226.80095	226.56699	226.14292999999998	225.51282	99.94639000000001	99.94704	99.9473	99.94844	99.94923	99.95064	1235.8370047000008
321	2018041600	35.25114	-75.61963	95.75752	292.94806	0.0	0.08	287.13477	670.56	8e-05	-0.0006	8e-05	4e-05	0.00133	8e-05	280.14069	228.3121	236.73077	246.52513	269.33624	250.63133	269.7789	267.23776000000004	263.82886	252.60863999999998	88.63656	89.01531999999999	91.26781	100.0	100.0	100.0	1332.7888071500004
322	2018041600	35.65937	-117.66283999999999	61.83374	298.88986	0.0	0.25504	302.18817	5791.2002	0.36430999999999997	0.33984000000000003	0.38502	0.16433	0.21998	0.28846	263.25167999999996	224.19217999999998	227.49902000000003	229.26958	233.02508999999998	230.11147000000003	233.79012999999998	232.65755	231.43161	229.32518	14.96379	15.77626	16.99151	19.13756	21.9523	24.8405	4646.676053400007
323	2018041600	36.08797	-115.1225	63.93063000000001	301.46356000000003	0.0	0.18952	305.69588999999996	6705.6001	0.22168000000000002	0.19069	0.22555999999999998	0.05212000000000001	0.15625999999999998	0.19810999999999998	282.00427	228.47806	234.82213	240.32717999999997	259.40463	242.14417000000003	259.62216	258.01236	255.48195	246.03667000000002	5.03545	5.398569999999999	5.81416	6.48539	7.40128	8.37761	6370.624819150003
324	2018041600	37.41502	-94.7482	80.24319	275.98148	0.0	0.15813	275.93164	1341.12	0.09813999999999999	0.07198	0.10720999999999999	0.0019	0.09754	0.08424	279.24567	243.92233	250.57507	254.71407999999997	262.71112	244.40027999999998	264.33292	263.72693	262.60797	255.03984	55.74465	54.51432	58.33886	65.54784000000001	75.22095999999999	93.88776	1336.4718110499996
325	2018041600	36.62337	-83.73843000000001	89.05001999999999	281.19666	0.0	0.13764	280.50641	487.67999000000003	0.03701	0.044610000000000004	0.07109	0.005	0.030060000000000003	0.01864	251.4809	238.04865	241.3354	242.45827999999997	246.79998999999998	235.12894	247.22043	246.55576000000002	245.2525	241.9369	87.39864	100.0	100.0	99.99979	99.99978	100.0	1059.0022003000004
326	2018041600	36.459379999999996	-82.44534	90.10025	285.48278999999997	0.0	0.14539000000000002	285.42145	396.23999	0.02428	0.01909	0.04119	0.0112	0.02882	0.01741	233.93167000000003	226.32906	227.78566	227.95227000000003	228.89871000000002	227.15227000000002	229.27446	228.88002000000003	228.56204	227.63211	88.74808	99.98437	99.98463000000001	99.98508000000001	99.98578	99.98588000000001	1254.6584064499998
327	2018041600	36.133759999999995	-80.17245	91.95813000000001	290.2724	0.0	0.14202	289.85947000000004	365.76001	0.00645	0.00402	0.00257	4e-05	8e-05	8e-05	220.66277000000002	219.32634	220.05542000000003	220.22356000000002	220.48425	223.45852999999997	220.92236	220.47487999999998	220.00595	220.04977000000002	89.27521	99.98991	99.98985	99.98997	99.99039	78.78454	1636.9538028499996
328	2018041600	36.103320000000004	-79.97577	92.1197	290.46898999999996	0.0	0.15282	289.95474	243.84	0.00517	0.00125	0.00257	4e-05	8e-05	8e-05	224.04873999999998	219.32634	220.23819	220.22356000000002	220.59309	223.5681	221.08373999999998	220.7728	220.07504	219.8396	87.61366	99.99683	99.9966	99.99638	99.99618000000001	99.99635	1385.3464898499994
329	2018041600	36.02572	-79.4848	92.52351	290.89594	0.0	0.14469	290.78485	1280.16003	0.0039	0.00186	0.00132	0.00066	8e-05	8e-05	231.25055	224.67119	226.91792	227.66336	229.33852000000002	227.65781	229.68762	229.13897999999998	228.62299	227.25096000000002	92.96715999999999	99.98661	99.98654	99.98642	99.98658	99.98674	1562.2143049000008
330	2018041600	35.91355	-78.79919	93.08884	294.60443	0.0	0.14117000000000002	293.92825	792.47998	0.00263	0.00033	0.00132	0.00128	0.00133	8e-05	235.50905	225.60461	228.76923	229.72822999999997	232.13253999999998	229.0466	232.17096	231.23573	230.54695	229.13881	87.00848	87.39672	99.99049000000001	99.99041	99.99009000000001	99.99039	1574.56124818
331	2018041600	35.60628	-77.04596	94.5424	294.91977	0.0	0.15011	294.32446	701.03998	0.00135	0.00063	8e-05	4e-05	8e-05	8e-05	250.16704	222.90532000000002	226.47501	229.72822999999997	236.57391	231.52856	236.65787000000003	234.46677000000003	232.71036	229.69669	88.71944	90.90433	100.0	100.0	100.0	100.0	753.0541220250004
332	2018041600	36.18274	-115.04318	64.00551	302.12228	0.0	0.22371	306.02969	4876.7998	0.33884000000000003	0.31923	0.36011	0.06885	0.27746	0.29589	281.84042	228.47806	234.59047	238.5773	245.09445	235.6485	246.5986	245.901	244.85735	240.14729	5.17508	5.42844	5.8796800000000005	6.603510000000001	7.54633	8.56195	5275.935614900001
333	2018041600	37.25611	-89.55893	84.3593	277.26025	0.0	0.1562	277.19809	1036.31995	0.07395	0.04492	0.056139999999999995	0.00128	0.032560000000000006	0.0335	266.90839	241.71196	247.59958999999998	252.37517999999997	260.7132	240.1147	262.22311	262.62172999999996	262.19777999999997	254.61482	69.39241	69.82018000000001	72.22551	99.11317	96.93321	99.99977	1071.448204475
334	2018041600	37.19748	-88.74915	85.00571	278.0047	0.0	0.15529	277.96124	883.9199800000001	0.07012	0.04922	0.06486	0.00128	0.047560000000000005	0.034730000000000004	266.75452	240.51924	247.10837999999998	252.37517999999997	261.03574	240.1147	262.4743	262.95062	262.48508	254.75667	71.13231999999999	71.99335	75.15462	100.0	99.99976	100.0	1078.9920093750002
335	2018041600	36.99743	-86.42896	86.86414	280.00296000000003	0.0	0.16399	279.81061	899.1599699999999	0.04847	0.03415	0.043680000000000004	0.00066	0.02632	0.01741	265.15506	241.76514	248.56377999999998	254.12856000000002	262.80032	241.06036	264.16949	264.61742999999996	264.2326	256.3049	73.53596	73.52225	77.30213	99.99934	99.68569000000001	98.12737	1072.235607075
336	2018041600	36.83085	-84.82306	88.15688	279.18393	0.0	0.15886	279.2905	944.88	0.03574	0.02401	0.03247	0.00128	0.01757	0.01369	264.65198	247.71982000000003	255.06812000000002	258.83466	263.77267	241.37212000000002	264.86185	265.25964	265.11542000000003	257.41718	73.77216999999999	74.80566	77.15845	99.99933	99.99933	99.99932	1119.5304076500004
337	2018041600	36.76263	-84.22278	88.64164	280.62421	0.0	0.14157999999999998	280.38647000000003	518.15997	0.03192	0.02062	0.028730000000000002	0.00066	0.01132	0.01122	266.44363	245.52232	253.27338999999998	258.52365	266.00937000000005	243.43332999999998	266.94338999999997	267.3551	266.93771	258.51833999999997	82.49599	99.99915	99.99936	99.99934	99.99911	99.99933	898.1694036499998
338	2018041600	36.64196	-83.22485	89.44957	283.13083	0.0	0.15555	283.08121	1036.31995	0.021730000000000003	0.0114	0.01627	0.00066	0.00133	0.00132	238.91995	233.40623	235.84564	236.2901	238.39174	231.43528999999998	238.6931	238.39522999999997	237.94406	235.77187999999998	85.07793000000001	99.99686	99.9968	99.99655	99.99696	99.99671	1109.6244099000003
339	2018041600	36.403040000000004	-81.43726	90.90371999999999	286.72955	0.0	0.14232	286.01153999999997	457.20000999999996	0.01154	0.00402	0.00506	0.00128	0.00133	0.00132	226.82518	223.00652999999997	224.00131000000002	224.31221000000002	225.29861	225.49861	225.48392	225.13605	224.48244	224.1337	99.98801	99.98777	99.98831	99.98862	99.9889	99.989	645.79500032
340	2018041600	35.84234	-77.89972	93.81152	296.31485	0.0	0.15825999999999998	295.63452	990.5999800000001	0.00135	0.00186	8e-05	4e-05	8e-05	8e-05	244.25168	225.42046000000002	228.76923	230.98155	235.3712	230.58821	235.24127000000001	233.98915	232.88303	230.43462999999997	77.6715	78.99667	81.33565	100.0	100.0	100.0	1756.3338109999997
341	2018041600	37.028059999999996	-85.91364	87.26363	279.39365	0.0	0.17515	279.34	731.52002	0.0472	0.03354	0.046169999999999996	0.00128	0.02632	0.01864	264.31018	244.16983	251.39632999999998	256.05121	262.75574	240.98217999999997	263.96469	264.45621	264.2326	256.44458	78.32101	78.08434	99.99892	99.99868000000001	99.99933	99.9991	1056.2844059500003
342	2018041600	36.00588	-78.36716	93.40355	295.95529	0.0	0.14684	294.53972999999996	1828.80005	0.00135	0.00125	8e-05	4e-05	8e-05	8e-05	236.24661	223.80275	226.62333999999998	228.23877000000002	230.71596	228.35703999999998	230.90927000000002	229.84561000000002	228.98766	227.25096000000002	77.70884000000001	77.47491	79.57746999999999	99.99904000000001	99.99882	99.99879	1828.29200735
343	2018041600	37.67252	-95.45456	79.66334	276.20203	0.0	0.15980999999999998	276.53387000000004	1341.12	0.08795	0.06675	0.096	0.0019	0.08879	0.07186000000000001	283.20081	244.41547999999997	251.9832	256.1452	268.6124	247.56071	270.46344	269.40417	267.79828	257.69351	56.994119999999995	56.58495	61.03725	68.96463	79.37377	94.09182	1307.3634039000003
344	2018041600	37.31082	-88.12201	85.48143	278.42642	0.0	0.16129000000000002	278.36713	822.96002	0.06758	0.05782999999999999	0.07232999999999999	0.0019	0.04881	0.034730000000000004	266.75452	244.85303	250.57507	253.88231000000002	261.53891	240.03517000000002	262.72467	263.07364	262.73073999999997	255.03984	73.21443000000001	73.68146	78.44431	88.29704	99.99977	99.99931	1001.11560395
345	2018041600	37.22408	-87.1109	86.28950999999999	279.83069	0.0	0.14587999999999998	279.75696	1127.76001	0.05612	0.04154	0.056139999999999995	0.00066	0.03506	0.02112	264.98865	241.33728	247.92366	253.28562999999997	261.81152000000003	240.3526	262.97421	263.36005	262.93497	255.32224	70.39525	70.57070999999999	74.65236999999999	99.99935	99.99932	99.99931	1100.2518049250004
346	2018041600	36.645309999999995	-81.99811	90.41035	285.58783	0.0	0.14733	285.86458999999996	1493.52002	0.01791	0.00925	0.01254	0.0019	0.0050799999999999994	0.00379	233.08458	226.77235	228.35136	228.89824	229.94666	227.55712999999997	230.23384	229.97325	229.65142999999998	228.38897999999998	90.4316	99.99773	99.99772	99.9977	99.99768	99.99766	1068.7812040749998
347	2018041600	36.43221	-80.51111	91.62218	290.07318	0.0	0.14675	289.62582000000003	213.36	0.00772	0.0034	0.0038200000000000005	0.00066	8e-05	8e-05	222.44949	219.67279	220.23819	220.46477000000002	221.02542000000003	223.5681	221.08373999999998	220.69847000000001	220.21301	220.04977000000002	93.14463	99.98016	99.98021	99.98021999999999	99.98026	99.98035	1396.796806200001
348	2018041600	37.46932	-105.87383	71.41731999999999	288.75732	0.0	0.17492	291.08505	3352.80005	0.07649	0.06306	0.07357999999999999	0.0143	0.07255	0.06815	288.53726	230.39731	238.01791	248.02274	281.13602000000003	255.80745	282.87393	282.5914	280.63235	264.77994	17.18245	17.80697	18.942629999999998	21.42454	24.53458	27.819509999999998	6397.447211349997
349	2018041600	37.51862	-105.16245	71.98281	285.60254	0.0	0.11235	288.78192	2438.3999	0.38469000000000003	0.38043000000000005	0.44606	0.07071000000000001	0.37490999999999997	0.34168000000000004	302.55661000000003	230.47452	235.95752000000002	238.93368999999998	243.13481000000002	235.56227	246.5986	246.0526	244.85735	240.80206	19.56687	21.09057	22.53575	25.09471	28.686290000000003	32.48482	2936.290813900003
350	2018041600	37.672059999999995	-92.69147	81.84044	272.63022	0.0	0.171	273.08963	914.4000199999999	0.11597	0.11195999999999999	0.1259	0.0019	0.10253	0.07186000000000001	272.22159	240.79425	246.7774	251.91272	257.23587000000003	239.79591000000002	258.48605	259.09155	258.98206	252.75322000000003	62.822590000000005	63.6424	67.10929	75.80933	100.0	100.0	1189.0248047499997
351	2018041600	37.33148	-87.40286	86.04256	279.50641	0.0	0.15287	279.33624	1249.68005	0.062479999999999994	0.04492	0.05115	0.0019	0.027569999999999997	0.02112	264.65198	242.2397	248.64307000000002	253.38564	261.62994	240.1147	262.84952000000004	263.23742999999996	262.93497	255.32224	76.52371	76.33152	99.99915	99.99934	99.21625999999999	99.99933	920.8770050300003
352	2018041600	37.048840000000006	-84.58041	88.3052	280.11667	0.0	0.14877	279.88268999999997	975.35999	0.03447	0.02308	0.033710000000000004	0.00128	0.020069999999999998	0.01245	264.98865	248.1163	255.33742999999998	259.09955	264.29636	241.91362	265.3873	265.77805	265.55405	257.55545	80.0904	99.99979	99.99979	99.99977	99.99953000000001	99.99954	1093.698599
353	2018041600	36.9067	-83.37793	89.27483000000001	279.98795	0.0	0.12367	281.15747000000005	457.20000999999996	0.023	0.01324	0.02001	0.0019	0.00133	0.00255	236.95412000000002	231.97725	233.88605	234.09707999999998	235.6749	230.20718	236.29153	235.93767000000003	235.42719	233.85349	89.93523	92.26943	99.99674	99.99717	99.99712	99.99712	502.09703955
354	2018041600	36.405590000000004	-79.80099	92.18343	291.52524	0.0	0.14525	291.04163	1005.8400300000001	0.00517	0.00279	0.00132	0.00128	8e-05	8e-05	243.78311000000002	226.86015	231.55338999999998	234.89527999999999	239.30945	232.63486	239.39562999999998	237.71822999999998	236.47659	233.85349	86.68368000000001	99.98071999999999	99.98055	99.98057	99.98074	99.98106999999999	1448.2318112500004
355	2018041600	37.72588	-92.07294	82.32066	273.06942999999995	0.0	0.13971	273.54105	944.88	0.11087999999999999	0.08674	0.11592999999999999	0.00128	0.09004	0.07186000000000001	271.09915	240.40852	246.44353999999998	251.75749	257.48102	239.31435	258.74979	259.26297	259.194	252.89757999999998	59.530440000000006	61.20426	64.93175	73.16475	93.00031	100.0	1210.6656107000001
356	2018041600	37.0712	-84.06409000000001	88.70479	280.15726	0.0	0.16451	280.24962999999997	487.67999000000003	0.03574	0.042460000000000005	0.05365	0.00252	0.03756	0.022359999999999998	257.48474	238.75806	242.84114	245.81527999999997	251.97797000000003	237.76127999999997	253.52457	251.69532999999998	249.67229	244.48051	84.42094	86.85961999999999	99.99935	99.99933	99.99934	99.99955	593.2931987499998
357	2018041600	36.964690000000004	-82.54623000000001	89.9125	282.89221000000003	0.0	0.13454000000000002	283.5975	152.39999	0.01791	0.008320000000000001	0.00755	0.00252	0.00133	0.00255	233.08458	228.56068	230.12447999999998	230.27083	231.63786000000002	228.25775	231.90762	231.67177999999998	231.19676	229.88179	99.98068	99.98116	99.98161	99.98209	99.98257	99.98355	663.1940056650003
358	2018041600	36.61051	-80.05927	91.93252	290.42914	0.0	0.1399	289.85272000000003	182.88	0.00645	0.00248	0.00257	0.00066	8e-05	8e-05	231.25055	222.90532000000002	224.48032999999998	225.5696	226.90666000000002	226.33244	226.8732	226.22932000000003	225.76326	224.53026	91.26674	99.99228000000001	99.99224	99.99239	99.99214	99.99211	1430.5534082999998
359	2018041600	36.37234	-78.57916	93.14437	295.06122	0.0	0.15086	293.79822	396.23999	0.00263	0.0009400000000000001	0.00132	4e-05	8e-05	8e-05	232.19269	222.28978999999998	224.32148999999998	225.25964	226.90666000000002	226.43567000000002	227.16119	226.02582999999998	225.25377000000003	224.1337	78.60284	79.04892	80.94236	99.97585	99.9753	99.97539	1829.3740477
360	2018041600	36.00703	-76.52368	94.84071	291.89346	0.0	0.08	286.32617	426.72	8e-05	0.0009400000000000001	8e-05	4e-05	8e-05	8e-05	265.15506	226.05962000000002	231.80672	238.5773	253.31488	240.66827	252.71927999999997	250.6562	248.16002000000003	241.12772999999999	89.08726999999999	90.44981	93.37846	100.0	100.0	100.0	1070.7370005999994
361	2018041600	36.58108	-115.65236000000002	63.56823000000001	298.26035	0.0	0.22471999999999998	301.93146	5791.2002	0.4662	0.45547	0.4934	0.23251999999999998	0.33493	0.39860999999999996	285.79388	224.19217999999998	226.91792	227.95227000000003	230.5462	229.33925	232.30217000000002	230.29122999999998	229.1088	226.86801	6.45942	6.95782	7.63708	8.4983	9.96952	11.55402	5190.439270000001
362	2018041600	37.6809	-106.30911	71.07916999999999	287.82651	0.0	0.17439000000000002	290.55048	3048.0	0.2637	0.26295	0.28411	0.037860000000000005	0.20874	0.19810999999999998	278.97073	230.31985	236.40147000000002	240.73566	247.63147999999998	237.59523	249.65218	249.21663999999998	248.11235	243.37607000000003	15.707	15.46851	16.588829999999998	18.4744	21.017789999999998	23.693820000000002	3935.4252453000004
363	2018041600	37.7995	-90.42453	83.60455	274.48587000000003	0.0	0.16718	275.56592	853.44	0.09177	0.08213	0.09974	0.00128	0.07505	0.0533	268.9595	240.51924	246.27552999999997	251.34077000000002	259.30997	239.23366000000001	260.78424	261.33551	260.99869	253.61649	64.1771	68.12621	74.56719	100.0	99.99975	100.0	978.4842056000006
364	2018041600	36.88107	-81.33185	90.8778	288.06793	0.0	0.15574000000000002	287.17697000000004	2743.19995	0.01154	0.00463	0.00506	0.00128	0.00133	0.00132	228.04991	222.3934	223.35085	223.77393999999998	224.22307	225.18221	224.73805	224.37271	223.89819	223.33441000000002	90.49608	99.99455	99.99429	99.99445	99.99483000000001	99.99498	1223.6196051749998
365	2018041600	36.809290000000004	-80.83429	91.28183	287.91797	0.0	0.14105	287.7204	304.79999	0.00899	0.0034	0.00257	0.00066	0.00133	8e-05	228.04991	222.3934	223.35085	223.88228999999998	224.51927	225.07626000000002	224.81311000000002	224.4425	223.76767999999998	223.33441000000002	94.40218	99.98711	99.98721	99.98773	99.98843000000001	99.98919000000001	1096.9498037499993
366	2018041600	36.58108	-79.34766	92.4938	291.07761	0.0	0.14928	290.65918	1584.95996	0.0039	0.00186	0.00132	0.00066	8e-05	8e-05	234.73852999999997	226.77235	229.72378999999998	230.98155	233.02508999999998	229.24187999999998	233.40561	232.96257000000003	232.42165	230.61812	90.89318	99.98977	99.98993	99.98988	99.98980999999999	99.98956	1600.7370391500008
367	2018041600	36.29933	-77.67432	93.86721	295.56232	0.0	0.16293	294.41598999999997	944.88	0.00135	0.00063	8e-05	-0.00058	-0.00117	8e-05	241.78009	221.44621	224.00131000000002	225.87672	230.03281	228.15828	229.41251	227.63512999999998	226.26903	224.53026	82.0174	81.42595	81.00546	99.99126	99.99132	99.99181999999999	1856.4478939999995
368	2018041600	37.9954	-92.67000999999999	81.82199	272.89035	0.0	0.1568	273.41104	914.4000199999999	0.11087999999999999	0.07567	0.10845999999999999	0.00128	0.08004	0.06568	271.09915	240.0741	246.10677	251.3931	257.52994	239.39487999999997	258.74979	259.22012	258.98206	252.60863999999998	61.204	61.43273000000001	65.6138	73.74316	99.99977	99.99976	1200.9882100999996
369	2018041600	37.806340000000006	-89.293	84.48902	276.42892	0.0	0.16295	277.24982	792.47998	0.08286	0.06275	0.07357999999999999	0.00128	0.047560000000000005	0.03968	266.90839	241.06694	247.10837999999998	251.91272	259.96915	239.39487999999997	261.42233	261.9187	261.4552	254.04549	71.41257	74.85526999999999	100.0	98.20206	100.0	100.0	954.8368017499998
370	2018041600	37.03046	-81.8132	90.46946	285.0928	0.0	0.14373	284.93961	487.67999000000003	0.016640000000000002	0.01048	0.017519999999999997	0.005	0.00633	0.008740000000000001	231.25055	225.69621	227.35475	227.75992999999997	229.0752	227.15227000000002	229.20528	228.88002000000003	228.43996	227.44176000000002	99.99113	99.99127	99.99141999999999	99.99178	99.99194	99.99191	708.3552016500001
371	2018041600	36.29075	-77.16266	94.26695	296.73294	0.0	0.15497	295.8259	914.4000199999999	8e-05	-0.0006	8e-05	4e-05	-0.00117	8e-05	248.01456000000002	222.49657000000002	225.57012999999998	228.33376	234.68027	230.58821	234.17212999999998	232.0432	230.19006000000002	227.44176000000002	75.98131	78.69081	82.96781	99.9998	99.9996	99.9994	1724.756521250001
372	2018041600	38.071940000000005	-92.56192	81.89826	273.68665	0.0	0.12853	273.15262	975.35999	0.11215	0.10027	0.10720999999999999	0.0019	0.07754	0.06939	271.47927999999996	239.6794	245.68161	251.13091	257.28497000000004	239.23366000000001	258.57407	259.09155	258.93958	252.60863999999998	63.30021	61.713409999999996	65.99141999999999	73.64486	93.50932	93.31385999999999	1281.98880845
373	2018041600	37.83426	-88.56926999999999	85.05031	277.12427	0.0	0.16062	277.44226000000003	731.52002	0.07649	0.06091	0.07607	0.00128	0.05505	0.04216	267.95703	241.12118999999998	247.35475	252.27282999999997	260.29587000000004	239.71596	262.09722999999997	262.58054	262.19777999999997	254.47276000000002	80.70293000000001	99.99979	99.99979	100.0	100.0	100.0	918.4131969000002
374	2018041600	37.715720000000005	-87.14343000000001	86.1818	279.7547	0.0	0.17542	280.0903	1036.31995	0.05739	0.04553	0.06112000000000001	0.00066	0.04131	0.02359	265.15506	241.65868999999998	248.16495	253.13521	261.53891	239.87579	262.7663	263.1965	262.81247	255.18114	72.60328	76.39806999999999	99.99958000000001	99.99956999999999	99.99978	98.31201999999999	1053.7952089500002
375	2018041600	36.62645	-78.61609	93.05086999999999	292.99234	0.0	0.14755	293.00031	548.64001	0.00263	0.0009400000000000001	0.00132	0.00066	8e-05	8e-05	229.18797	222.90532000000002	224.95207000000002	225.87672	227.27603	226.84644	227.44768	226.56699	225.6998	224.92477000000002	99.85486999999999	99.85775	99.86048000000001	99.86238	99.86431999999999	99.86803	1648.2593559500006
376	2018041600	37.68058	-85.91235	87.14721	280.31686	0.0	0.17377	279.97595	1310.64001	0.04975	0.03385	0.04243	0.00128	0.020069999999999998	0.01493	264.98865	244.90129	252.05597000000003	256.28586	263.24429	240.66827	264.53677000000005	265.05942000000005	264.71509	256.58405	72.90793000000001	71.08608000000001	74.63361	99.99934	99.99933	99.99956	1115.0346055750001
377	2018041600	37.56343	-84.798	88.03625	280.12317	0.0	0.17056	279.90778	1127.76001	0.03574	0.02708	0.033710000000000004	0.0019	0.020069999999999998	0.01369	265.15506	247.71982000000003	255.00048999999999	258.87891	264.29636	241.83659	265.34702000000004	265.81781	265.59387000000004	257.69351	79.19617	99.9983	99.99848	99.99847	99.99821	99.99817	1057.6559998999999
378	2018041600	36.75478	-78.89215	92.80423	291.97565	0.0	0.14282999999999998	291.88088999999997	2133.6001	0.0039	0.00309	0.00132	0.00066	8e-05	8e-05	228.04991	221.55315	223.02039	223.88228999999998	225.10518	225.70842000000002	225.11229	224.51222	223.76767999999998	222.93161	90.17841	99.98257	99.98261	99.98265	99.98313	99.98306	1662.1542340000008
379	2018041600	36.266729999999995	-76.1398	95.06645	292.94125	0.0	0.16685999999999998	292.87289	670.56	8e-05	0.00033	8e-05	0.00128	8e-05	8e-05	269.78525	225.78753999999998	232.6785	241.00562999999997	257.48102	243.13257000000002	257.73386	254.86957	251.80251	243.05812000000003	87.10186	86.77809	89.60287	100.0	100.0	100.0	1283.741416699999
380	2018041600	38.33043	-96.15841999999999	79.06034	275.11301000000003	0.0	0.15922999999999998	275.79443	1066.80005	0.1338	0.11903	0.1396	0.0019	0.12502	0.10032999999999999	277.93591000000004	243.42162000000002	251.47014	255.90984	260.2027	243.28316	261.67609	262.20886	261.99203	254.89833	58.470009999999995	60.286469999999994	63.41327	71.99146999999999	100.0	93.3347	1119.3780096999994
381	2018041600	37.11298	-80.66138000000001	91.34538	288.63763	0.0	0.16196	288.55161	609.59998	0.01027	0.00463	0.0038200000000000005	0.00066	8e-05	8e-05	233.93167000000003	226.14972999999998	228.76923	229.91	231.96826000000001	228.55502	232.03943999999998	231.67177999999998	230.96114	229.51117000000002	95.76236999999999	99.94784	99.9489	99.95047	99.95274	99.95464	1445.0060021999996
382	2018041600	36.76831	-78.47604	93.12317	295.60611	0.0	0.1494	294.40796	640.08002	0.00263	-0.00029	0.00132	4e-05	8e-05	8e-05	231.25055	222.80371	225.10772999999998	226.28194	228.36479	227.2538	228.4388	227.1701	226.14292999999998	224.92477000000002	74.38861	75.25836	78.25874	99.95693	99.95653	99.95698	1748.7036496500002
383	2018041600	36.68423	-77.9823	93.5272	296.86642	0.0	0.13425	295.80328	1310.64001	0.00263	0.00033	0.00132	0.00066	8e-05	8e-05	228.04991	220.90488	222.68627999999998	223.88228999999998	225.77818	226.12531	225.63183999999998	223.95219	222.84692	222.11948999999998	69.31839000000001	71.81244000000001	75.68670999999999	99.99746999999999	99.99701999999999	99.997	1497.3808122499997
384	2018041600	38.35687	-93.67926	80.99557	272.71862999999996	0.0	0.17167000000000002	273.18399	1097.2800300000001	0.1338	0.11625999999999999	0.12964	0.00128	0.09379	0.07558	271.35327	240.29745	246.10677	251.18348999999998	256.64297	239.39487999999997	257.73386	258.27261	258.21506	252.02835	62.63485	61.01011999999999	64.73663	72.84019	93.06981999999999	100.0	1217.9808045583331
385	2018041600	38.34639	-93.36986999999999	81.23807	272.87271	0.0	0.15524000000000002	273.71457000000004	1005.8400300000001	0.13508	0.11134000000000001	0.12839	0.0019	0.09504	0.07929	271.47927999999996	239.56569	245.42418999999998	250.97284	256.34415	239.15288999999999	257.46657999999996	258.05579	258.00097999999997	252.02835	56.02612	60.222809999999996	65.47746	74.27586	92.85844	99.99951	1248.460804999999
386	2018041600	38.157090000000004	-89.6665	84.14774	275.79242	0.0	0.16709000000000002	276.40186	731.52002	0.09432	0.06583	0.10597000000000001	0.0019	0.07754	0.06939	273.17627000000005	241.12118999999998	246.94325	251.65368999999998	260.2027	239.23366000000001	261.92905	262.37424	261.99203	254.1881	64.98682	69.19123	75.65982	85.45647	99.99977	100.0	952.7921041750009
387	2018041600	38.04376	-88.13019	85.36016	278.13486	0.0	0.18614	278.46347000000003	701.03998	0.07649	0.06675	0.08479	0.00128	0.06005	0.0434	268.24799	241.65868999999998	247.92366	252.47727999999998	260.7132	239.87579	262.4743	262.95062	262.52606000000003	254.75667	77.00729	100.0	99.99979	99.99979	100.0	100.0	1352.9818010999995
388	2018041600	37.92927	-86.80292	86.41093000000001	280.13632	0.0	0.14823	279.6474	1249.68005	0.05612	0.04707	0.07232999999999999	0.00128	0.0563	0.032260000000000004	266.75452	240.18597000000003	247.02591	253.03462000000002	262.44272	240.27341	263.88263	264.33508	263.90972999999997	255.74448999999998	74.62765999999999	73.83091	76.7851	99.99934	100.0	98.62719	1236.0402051250003
389	2018041600	37.85133	-85.98834000000001	87.0575	280.52814	0.0	0.15607000000000001	280.33288999999996	1188.7199699999999	0.04975	0.03784	0.05115	0.00128	0.032560000000000006	0.02112	265.48425	244.5132	251.6174	255.957	263.20007000000004	240.51065	264.57745	265.01932	264.71509	256.58405	70.39267	70.64149	75.11168	99.99977	99.99955	99.99978	1052.5506042785717
390	2018041600	37.27944	-81.24298	90.85616	287.87006	0.0	0.12730999999999998	287.26437000000004	1828.80005	0.01154	0.00402	0.00506	0.00066	0.0025800000000000003	8e-05	233.08458	226.32906	228.90732000000003	229.91	231.7207	228.35703999999998	231.8416	231.36061	230.9021	229.32518	94.07333	99.99618000000001	99.99615	99.9959	99.99606999999999	99.99644	1151.9662030000004
391	2018041600	36.677009999999996	-77.46795999999999	93.92693	295.75208	0.0	0.144	294.74158	975.35999	0.00135	-0.0006	0.00132	-0.00058	8e-05	8e-05	234.73852999999997	221.44621	223.67781000000002	225.15567000000001	227.82398999999998	227.15227000000002	227.7327	225.75345	224.48244	223.13326	81.50724	82.41053000000001	85.50968	99.9994	99.99920999999999	99.99920999999999	1817.9897528999998
392	2018041600	36.40549	-75.99573000000001	95.13888	294.55115	0.0	0.12347000000000001	294.74503	487.67999000000003	8e-05	-0.00029	8e-05	4e-05	8e-05	8e-05	270.18729	226.59589	233.40816	241.87044	258.45108	243.58315	257.91152999999997	255.45395	252.44109	243.85095	82.76403	85.35035	88.67226	100.0	100.0	100.0	1208.0748049250003
393	2018041600	36.312059999999995	-119.90646000000001	60.14536999999999	301.1265	0.0	0.17224	304.59854	4572.0	0.32611	0.30662	0.36883	0.18231	0.32119000000000003	0.32188	292.10504	224.57607000000002	229.04482000000002	231.59203	245.77147000000002	234.77975	243.56262	237.7749	235.64931	230.43462999999997	18.53501	19.41065	20.90739	23.52861	26.76939	29.96316	5358.993642000003
394	2018041600	38.07327	-87.50595	85.84071	278.83627	0.0	0.16	278.87433	640.08002	0.062479999999999994	0.04553	0.06486	0.00128	0.04506	0.034730000000000004	266.44363	242.18732000000003	248.56377999999998	252.93381000000002	260.89771	239.55565	262.34882000000005	262.82742	262.36208999999997	254.89833	83.32406	99.99892	99.99911999999999	99.99911999999999	99.99911	99.99911	689.6862015499999
395	2018041600	37.63889	-83.33835	89.15456	282.21289	0.0	0.13105999999999998	282.38446	167.64	0.023	0.01048	0.015030000000000002	0.00252	0.0025800000000000003	0.00255	232.19269	227.2951	228.76923	228.99146000000002	230.03281	227.65781	230.4373	230.22775	229.65142999999998	228.57709	86.37746	89.2536	99.99723	99.9974	99.99759	99.99778	705.15480045
396	2018041600	37.53685	-82.5314	89.80117	284.82473999999996	0.0	0.1306	285.1301	121.92	0.021730000000000003	0.01048	0.015030000000000002	0.00686	0.00633	0.00998	235.50905	227.55284	229.58912999999998	229.63698	230.63116000000002	228.35703999999998	231.77551	230.98521000000002	230.42817999999997	229.51117000000002	91.85370999999999	99.9868	99.9871	99.98737	99.98805	99.98859	942.39080125
397	2018041600	37.24245	-80.42444	91.49842	288.80789	0.0	0.14931	288.52222	609.59998	0.00899	0.00309	0.00257	0.00066	8e-05	8e-05	226.82518	222.3934	223.51474	223.9903	225.00812000000002	225.18221	225.26125	224.79027999999997	224.09351	223.33441000000002	94.15572	99.98859	99.98872	99.98903	99.98935999999999	99.98949	1116.2030061999997
398	2018041600	38.55891	-95.22225999999999	79.77414	273.67535	0.0	0.16217	273.79309	1127.76001	0.13635	0.11257	0.14583	0.0019	0.12502	0.10032999999999999	276.24579	242.08229	248.24504	252.68077000000002	258.21013999999997	241.29436	259.53537	260.15729	259.86935	253.3295	59.384640000000005	56.79445	60.47113	67.62491999999999	77.5321	87.91925	1506.5502127999994
399	2018041600	36.972390000000004	-78.21542	93.27199	296.01511	0.0	0.14545	294.698	1127.76001	0.00263	0.0009400000000000001	0.00132	4e-05	-0.00117	8e-05	225.49821	220.24007999999998	222.00687000000002	222.78243999999998	224.32204	225.2879	224.51224	223.17342000000002	222.24832	221.71013	70.37137	69.99273000000001	73.14523	79.20315	99.99724	99.997	1914.9314161500004
400	2018041600	36.692240000000005	-76.63616999999999	94.56491	295.9646	0.0	0.14411	295.05441	548.64001	8e-05	0.00125	8e-05	4e-05	8e-05	8e-05	254.70307999999997	222.49657000000002	226.02582	229.54547000000002	238.46298	232.26871	237.92291	235.41187000000002	233.05534	229.13881	82.2988	82.96381	87.25788	99.99279	99.99349000000001	99.99441999999999	1704.975004999999
401	2018041600	36.6373	-76.3414	94.80731999999999	295.88922	0.0	0.14861	294.75034	609.59998	8e-05	0.00063	8e-05	4e-05	8e-05	8e-05	248.39029	223.10737999999998	226.62333999999998	229.63698	235.97657999999998	231.06055	235.49007000000003	233.44768	231.60727999999997	228.76476	82.32019	83.03175	86.64152	100.0	100.0	99.99979	1650.1110147999998
402	2018041600	37.7356	-112.19875	66.43455	285.41531000000003	0.0	0.15655	288.039	3048.0	0.30955	0.29155	0.33021	0.044680000000000004	0.15375999999999998	0.18202000000000002	259.93892999999997	229.69266000000002	236.06902999999997	240.80331	248.33347	237.01009	248.8008	248.0946	247.34604	242.25863999999999	15.48419	16.59789	18.00135	20.22689	23.21057	26.22052	3365.2968138499996
403	2018041600	38.62088	-94.39105	80.41625	273.01373	0.0	0.16998	273.15103	1005.8400300000001	0.14272	0.11657000000000001	0.14459	0.00128	0.10753	0.08672	273.05902000000003	241.65868999999998	247.51816000000002	252.06742999999997	256.79177999999996	239.47532999999999	257.91152999999997	258.48886	258.34332	252.31891000000002	59.07983	58.08174	62.61537	70.63228000000001	81.22239	92.06548000000001	1363.75140625
404	2018041600	38.34851	-88.92023	84.7002	276.72421	0.0	0.14993	277.04819	548.64001	0.06885	0.04707	0.05987000000000001	0.00128	0.040060000000000005	0.02978	265.48425	240.40852	246.7774	251.65368999999998	260.15607	239.47532999999999	261.42233	261.83563	261.4552	254.04549	74.89164	78.0801	99.99956	98.61594000000001	99.99953000000001	99.99953000000001	967.9686094999997
405	2018041600	37.57484	-81.59131	90.51989	285.26538	0.0	0.11419000000000001	285.61413999999996	792.47998	0.01409	0.00678	0.00506	0.00128	0.00133	0.00132	234.73852999999997	227.12195	229.72378999999998	230.62798999999998	232.70262000000002	228.85056	232.75906	232.1049	231.49025	229.88179	99.99242	99.99258	99.99293	99.99266	99.99245	99.99221999999999	408.60979864999985
406	2018041600	37.340990000000005	-79.98669	91.81305	290.44934	0.0	0.13785	290.05017000000004	914.4000199999999	0.00645	0.00279	0.00132	4e-05	8e-05	8e-05	248.39029	229.37382999999997	234.93735	239.28679	245.52634	235.56227	245.70764	244.67691000000002	243.66074	240.14729	93.65034	99.98315	99.98347	99.98441	99.98491999999999	78.30338	2047.621008025001
407	2018041600	36.679	-76.12195	94.96471	295.91321	0.0	0.15350999999999998	294.92413	822.96002	8e-05	-0.00029	8e-05	4e-05	8e-05	8e-05	239.52957	221.23102000000003	223.67781000000002	225.67229	229.33852000000002	227.65781	229.55025	227.83336	226.20601000000002	224.53026	82.66102	84.29522	87.17412	99.99981	99.99981	99.9996	1653.6670096499993
408	2018041600	38.61954	-92.10919	82.19006	273.68453999999997	0.0	0.14288	274.66641	1127.76001	0.11215	0.0849	0.10720999999999999	0.0019	0.07754	0.05825	268.24799	238.87472999999997	244.37677000000002	250.17365	257.23587000000003	238.58411	258.39797999999996	258.9198	258.68448	252.17372000000003	64.54945	68.10991	74.08632	83.36310999999999	93.82881	94.49367	1207.4906101499994
409	2018041600	38.49335	-89.83743	83.96831999999999	275.93393	0.0	0.1614	276.55646	701.03998	0.08668	0.06491	0.08354	0.00128	0.06005	0.04587	267.81015	240.57442999999998	246.10677	250.81418	259.30997	238.66571000000002	260.86966	261.29373	260.95712000000003	253.47311000000002	64.94288	68.5182	74.51923000000001	97.58266	95.49701999999999	100.0	1016.1778078357146
410	2018041600	38.39027	-88.39641999999999	85.09996	278.05682	0.0	0.1665	278.36035	548.64001	0.07522000000000001	0.061220000000000004	0.07981	0.0019	0.0588	0.0434	269.51324	240.95812999999998	247.10837999999998	252.22156	261.72076	240.19412000000003	263.5947	263.93008	263.30157	255.03984	78.1629	99.99934	99.99911999999999	99.99955	99.99954	99.99953000000001	770.4709075699996
411	2018041600	38.26954	-86.95993	86.23158000000001	279.28735	0.0	0.17184000000000002	279.22708	1341.12	0.05739	0.04123	0.054889999999999994	0.00066	0.03756	0.02607	265.64703	241.17537000000002	248.00426000000002	253.33567999999997	261.67537999999996	239.55565	263.01575	263.36005	263.05734	255.18114	80.00671	81.09527	99.99935	99.99933	100.0	98.44678	904.7226058249995
412	2018041600	38.15211	-85.73267	87.20158	281.73607999999996	0.0	0.15462	280.99512000000004	975.35999	0.04593	0.03108	0.04866	0.0019	0.031310000000000004	0.02112	265.80862	246.0854	253.13206	256.9826	263.46506	240.58948999999998	264.61816	265.09952000000004	264.75516	256.86246	68.54279	66.87178	69.84174	77.48156999999999	99.99955	99.99933	1506.7788171499988
413	2018041600	38.0332	-84.61139	88.09068	281.36945	0.0	0.1815	280.98328	1341.12	0.02428	0.012629999999999999	0.02624	0.00066	0.02132	0.01493	271.72934	243.37111000000002	251.17401	257.21249	269.13605	245.27896	270.46344	270.39331	269.2688	259.3371	78.02327	79.36185	99.99891	99.99891	99.99889	99.99887	1124.7120065249999
414	2018041600	37.29511	-79.16821	92.45531	291.28542999999996	0.0	0.14581	291.40417	243.84	0.00517	0.00371	0.00132	0.00066	8e-05	8e-05	230.25162000000003	223.50692999999998	225.87466	226.97963	228.7215	227.05053999999998	228.6489	228.03094	227.57956000000001	226.29007000000001	94.50957	99.95306	99.95382	99.95483	99.95576	99.95662	1646.1867070333346
415	2018041600	38.49442	-106.30498999999999	71.11234	277.5538	0.0	0.10288	278.8512	3352.80005	0.16819	0.16793	0.17449	0.06823	0.10628	0.12632000000000002	268.81894	229.85075	235.28078	239.84512	252.62389	239.55565	254.18102000000002	252.81366	251.20553999999998	244.48051	39.01681	41.123129999999996	38.94052	36.8038	41.48349	46.76116	3918.966012850001
416	2018041600	38.79525	-94.90305	80.00323	272.67206	0.0	0.16307	272.80551	1005.8400300000001	0.14654	0.13779	0.15705	0.0019	0.12502	0.09786	274.6503	241.65868999999998	247.76196000000002	252.22156	257.33405	240.1147	258.53009	259.09155	258.93958	252.60863999999998	61.53665	60.310109999999995	64.17383000000001	72.21588	99.99977	100.0	1210.89420385
417	2018041600	38.76461	-93.76146999999999	80.89233	272.93509	0.0	0.1653	273.57999	1066.80005	0.13508	0.11227000000000001	0.13338	0.0019	0.09754	0.07681	272.34305	239.45157999999998	245.42418999999998	250.70808	256.59328999999997	239.15288999999999	257.64487	258.18594	258.00097999999997	251.88277999999997	55.68982	59.54456999999999	65.16341	74.19312	92.78469	94.08126999999999	1209.5988043999996
418	2018041600	38.75786	-93.55402	81.05402	272.74447999999995	0.0	0.16513	273.72391	944.88	0.13125	0.10980999999999999	0.1396	0.0019	0.10628	0.08177000000000001	272.70377	238.99095	244.90411	250.65493999999998	256.84131	239.07199	258.00018	258.61838	258.38602000000003	252.17372000000003	57.6379	61.32479	67.05629	76.27971	92.618	100.0	1304.6964019499992
419	2018041600	38.74325	-93.13922	81.37734	272.86395	0.0	0.16915	273.22308	975.35999	0.12361	0.10335	0.12215999999999999	0.0019	0.08879	0.07186000000000001	270.45148	238.75806	244.81673999999998	250.60172000000003	256.54352	238.66571000000002	257.64487	258.01236	257.87225	251.88277999999997	62.55519	61.09919	66.2288	74.96221	93.02623	94.69804	1266.2916031999991
420	2018041600	38.62505	-90.65491	83.31725	274.50925	0.0	0.13982	275.61856	944.88	0.09687	0.08582000000000001	0.09974	0.00066	0.07505	0.057010000000000005	268.39206	239.96184	245.59599	250.60172000000003	258.16183	238.25644	259.62216	260.03012	259.7431	252.75322000000003	69.51524	72.58773000000001	78.57101	96.61471	100.0	100.0	866.41940235
421	2018041600	38.59384	-90.13846	83.72139	275.80179	0.0	0.14970999999999998	276.97708	914.4000199999999	0.0905	0.05968	0.07981	0.00066	0.0563	0.03968	267.21297999999996	240.24176	245.76702999999998	250.60172000000003	259.68759	238.82858	261.33759	261.83563	261.49661000000003	253.90267999999998	63.214130000000004	67.36221	73.69279	82.71624	99.99977	99.99976	1120.3432068
422	2018041600	38.524640000000005	-89.10699	84.52971	276.3511	0.0	0.15353	276.75311	548.64001	0.08668	0.06644	0.08603999999999999	0.00128	0.0588	0.04216	267.21297999999996	240.57442999999998	246.7774	251.44534	259.35733	239.15288999999999	260.91229	261.37729	260.95712000000003	253.47311000000002	77.75451	78.66962	99.99934	99.99956	99.99908	99.99931	1005.8400119000003
423	2018041600	38.232409999999994	-85.71954000000001	87.19714	281.6842	0.0	0.13752999999999999	281.67953	1493.52002	0.0472	0.032619999999999996	0.04493	0.00128	0.02632	0.01864	265.32025	246.17836	253.2028	257.02869	263.28851000000003	240.58948999999998	264.49606	265.01932	264.75516	256.72336	69.1344	66.93826	69.32712	76.9221	99.99955	99.99956999999999	1443.3804173499989
424	2018041600	38.14689	-84.9028	87.84378000000001	281.79547	0.0	0.15885	281.36969	1158.23999	0.039560000000000005	0.02708	0.03621	0.0019	0.02132	0.01369	264.65198	247.09364	254.24947999999998	258.12073	263.77267	242.06742999999997	265.1048	265.53915	265.27515	257.27878	71.63852	71.1694	74.02801	99.99934	99.99933	99.99933	1405.6614026000004
425	2018041600	37.19292	-78.05264	93.34003	296.23208999999997	0.0	0.14695	294.97333	1097.2800300000001	0.00135	0.00063	0.00132	0.00066	8e-05	8e-05	230.25162000000003	221.55315	223.51474	224.7366	226.62743999999998	226.33244	226.65617000000003	225.41121	224.54703999999998	223.53502000000003	75.43271	76.35486999999999	78.42957	99.99920999999999	99.99901	99.9986	1782.3688108999997
426	2018041600	37.001059999999995	-76.9628	94.22896999999999	295.75375	0.0	0.15400999999999998	295.02936	1036.31995	8e-05	0.00125	0.00132	4e-05	-0.00117	8e-05	246.43348999999998	222.3934	224.79561	226.97963	232.29617000000002	229.0466	231.8416	230.16422999999998	228.62299	226.29007000000001	82.93535	83.47152	87.10840999999999	100.0	99.99981	99.99939	1899.1834185499988
427	2018041600	36.81777	-75.97705	95.03707	290.50653	0.0	0.13864	291.8761	609.59998	8e-05	-0.0015199999999999999	-0.00117	0.00066	8e-05	8e-05	253.59007000000003	221.87138	225.26262999999997	229.45375	237.81783	231.7146	237.08248999999998	234.58562999999998	232.42165	228.57709	91.7094	88.57800999999999	88.24458	100.0	100.0	100.0	1410.7033039499993
428	2018041600	36.76303	-119.73413000000001	60.36111	300.86758	0.0	0.15414	304.63995	6096.0	0.23314000000000001	0.20206	0.22805	0.0546	0.18	0.24019000000000001	300.01556	232.26871	240.26308999999998	245.81527999999997	267.87994	244.62118999999998	269.7789	266.41213999999997	261.86841	249.07697000000002	23.424310000000002	24.99703	27.27528	30.4908	34.62243	38.671279999999996	5398.008004300001
429	2018041600	38.88993	-95.62784	79.43298	273.84808	0.0	0.14983	273.68073	1005.8400300000001	0.158	0.14579	0.17698	0.0019	0.13877	0.10652	276.45081	241.81821000000002	248.32497999999998	252.83276	258.06506	241.29436	259.27441	259.94516	259.78519	253.47311000000002	61.170719999999996	60.731390000000005	64.57788000000001	72.51517	99.99976	100.0	1173.0228103999996
430	2018041600	38.87141	-94.69226	80.16045	272.73816	0.0	0.16097999999999998	273.4718	1005.8400300000001	0.14781	0.12887	0.16078	0.0019	0.13002	0.09786	274.8692	240.95812999999998	246.86043999999998	251.6017	256.94019	239.63585	258.04449	258.66152999999997	258.55667	252.4639	57.826480000000004	61.292919999999995	66.72753	75.80807	92.72726	100.0	1149.5278017499998
431	2018041600	38.78587	-92.20068	82.10037	273.55719	0.0	0.15464	274.25237999999996	914.4000199999999	0.11342999999999999	0.08736000000000001	0.11344000000000001	0.00128	0.08628999999999999	0.06691	270.05405	238.52338999999998	243.75207999999998	249.414	256.89078	238.42052	258.22144	258.57523	258.38602000000003	251.88277999999997	64.15273	67.94556999999999	73.93816	83.60970999999999	93.58106	97.03407	1348.5367992000006
432	2018041600	37.869209999999995	-81.94244	90.18351	284.57867000000005	0.0	0.12340999999999999	284.89404	670.56	0.016640000000000002	0.007090000000000001	0.00755	0.0019	0.00133	0.00132	233.93167000000003	227.03496	229.31812000000002	230.00056	231.55486000000002	228.35703999999998	231.8416	231.48528	231.0201	229.69669	92.31981999999999	99.97211999999999	99.97228	99.97286	99.97251999999999	99.97198	992.9495007124995
433	2018041600	37.33933	-78.42944	93.01246	295.85468	0.0	0.14065999999999998	294.87143	1005.8400300000001	0.00263	0.00156	0.00132	4e-05	8e-05	8e-05	229.18797	221.87138	224.00131000000002	224.94679	226.8138	226.33244	226.65617000000003	225.54834	224.6761	223.73511000000002	79.97615	82.04539	84.04265	99.98558	99.98559	99.98601	1479.7024023
434	2018041600	37.186009999999996	-77.53473000000001	93.73979	296.07831	0.0	0.14142000000000002	295.24634	1402.07996	0.00135	-0.0006	8e-05	4e-05	8e-05	8e-05	228.04991	220.12762	221.66137999999998	222.44518	223.82472	224.97009	224.05774	223.1021	222.31509	221.50461	77.66703000000001	78.87585	81.46638	99.99905	99.999	99.99879	1450.7311632500005
435	2018041600	36.952420000000004	-76.24911	94.79042	293.9071	0.0	0.08	281.95117	701.03998	8e-05	-0.0006	8e-05	4e-05	8e-05	0.00132	243.78311000000002	220.68513	223.35085	225.4666	230.46107	228.35703999999998	230.16585	227.96515	226.26903	224.33222999999998	81.67241999999999	84.92401	87.65420999999999	99.99981	99.99920999999999	99.99939	1757.6546033999998
436	2018041600	38.9445	-94.37698	80.39853000000001	272.65024	0.0	0.15525999999999998	273.54556	1036.31995	0.14526	0.13133	0.15455	0.0019	0.11503	0.09043	273.63962000000004	240.1301	246.10677	251.13091	256.24417	239.15288999999999	257.42194	258.01236	257.95807	252.02835	58.535109999999996	61.631980000000006	67.02221999999999	75.81545	92.62314	99.99975	1226.5914016999993
437	2018041600	38.768	-90.32885999999999	83.55091	274.9942	0.0	0.14824	276.35126	883.9199800000001	0.10069	0.08459	0.10472000000000001	0.0019	0.07505	0.049589999999999995	268.10297	239.96184	245.59599	250.44168	259.02515	238.33853	260.39886	260.79047	260.45654	253.18575	69.43868	72.7382	78.52589	100.0	94.97523000000001	96.91343	1051.4838042000001
438	2018041600	38.67842	-88.98486	84.60172	276.62415	0.0	0.16251	277.19308	518.15997	0.08031	0.05782999999999999	0.07607	0.00252	0.05131	0.034730000000000004	266.12836	240.51924	246.61084	251.3931	259.49911000000003	239.23366000000001	260.91229	261.41907000000003	260.99869	253.47311000000002	74.42857	78.25081999999999	99.99933	99.99933	99.99908	99.99953000000001	879.4242051749998
439	2018041600	38.6399	-88.46887	85.00588	278.02124	0.0	0.16488	278.6174	670.56	0.07777	0.05507000000000001	0.0661	0.00252	0.04256	0.03597	266.59961	241.17537000000002	247.35475	251.96437000000003	260.06265	239.31435	261.71832	262.16747999999995	261.78592000000003	254.1881	73.6497	78.42172	99.99913000000001	99.9991	99.99909	99.99931	834.8472104249994
440	2018041600	38.58218	-87.74744	85.57174	279.159	0.0	0.16837	279.51822000000004	701.03998	0.0663	0.053529999999999994	0.06112000000000001	0.00128	0.032560000000000006	0.02112	265.64703	241.60537999999997	247.76196000000002	252.32404	261.81152000000003	239.55565	262.93271	263.27828999999997	262.77161	254.89833	80.76102	99.99785	99.99804	99.99802	99.99821	99.99887	934.8724065499997
441	2018041600	37.837140000000005	-81.11691	90.82584	288.8219	0.0	0.12272999999999999	288.14761	1463.04004	0.012819999999999998	0.00463	0.00755	0.00314	0.0025800000000000003	0.00379	230.25162000000003	222.80371	224.16182	224.7366	225.96844	225.70842000000002	225.9265	225.47983	224.86919	224.33222999999998	90.85571	99.99239	99.99233000000001	99.99268000000001	99.9926	99.99315	1179.0171997
442	2018041600	37.104659999999996	-76.621	94.4629	289.51862	0.0	0.08	283.46698	792.47998	8e-05	0.00033	-0.00117	0.00066	0.00133	8e-05	252.10654	221.23102000000003	224.48032999999998	228.04805	236.49966	231.15447999999998	235.8613	232.9017	230.72473	226.86801	90.70184	86.41059	88.68502	99.99941	99.99922	99.99919	1503.60380375
443	2018041600	37.049690000000005	-76.32462	94.70535	293.13995	0.0	0.10116	294.16501	731.52002	8e-05	0.0009400000000000001	8e-05	-0.00058	8e-05	8e-05	236.95412000000002	219.90121000000002	221.83461	223.22681	226.25217	226.22898999999998	226.43831	224.72089	223.30885	221.91508	86.31245	87.49046	90.51181	99.99961	99.9994	99.99941	1190.5488036000006
444	2018041600	38.84871	-104.67923	72.39204000000001	287.04391	0.0	0.19119	290.68951	7620.0	0.07395	0.0523	0.054889999999999994	0.00128	0.05755	0.03721	285.93451	232.34108999999998	239.86518999999998	249.19446000000002	281.1694	255.37614	283.92276	283.85822	281.983	266.06989	25.098979999999997	26.22758	28.6811	32.69595	37.73236	42.793820000000004	5513.832002549999
445	2018041600	39.064409999999995	-96.7702	78.53506999999999	274.45153999999997	0.0	0.15471	274.81607	914.4000199999999	0.17073	0.16577999999999998	0.19068	0.00252	0.15875999999999998	0.12013	278.97073	242.50034	251.09964	255.72062999999997	260.0159	243.05714	261.37997	262.12607	261.86841	254.75667	62.846030000000006	64.93605	69.13773	78.2594	99.99977	100.0	1066.7237990500005
446	2018041600	39.0518	-95.6236	79.42421	273.93561	0.0	0.15244000000000002	273.68555	1097.2800300000001	0.15291	0.12949000000000002	0.1558	0.0019	0.12128	0.09786	274.75998	241.39108	247.76196000000002	252.42625	257.52994	240.82544	258.74979	259.30576	259.194	252.75322000000003	60.03395	59.84005	63.93962	71.82714	100.0	100.0	1216.9902109499992
447	2018041600	39.044470000000004	-95.20679	79.7475	272.75768999999997	0.0	0.15796	273.14474	1127.76001	0.14399	0.12641	0.14832	0.00128	0.11753	0.09414	274.75998	241.44478999999998	247.59958999999998	252.22156	257.08826	240.19412000000003	258.39797999999996	258.83377	258.72705	252.4639	63.66948000000001	60.29889	64.35342	72.13801	100.0	93.38776999999999	1212.1134060499999
448	2018041600	38.96971	-92.70844	81.68744000000001	273.48742999999996	0.0	0.15628	274.11688	975.35999	0.12234	0.09935	0.11843	0.0019	0.08129	0.06072	269.23807	238.52338999999998	244.19936	249.90388	257.28497000000004	238.74721	258.30975	259.56207	258.55667	252.17372000000003	68.87148	68.96933	73.64641999999999	82.70064	93.72957	95.31362	1218.1586037499999
449	2018041600	38.69624	-88.14905	85.24403000000001	278.51871	0.0	0.16457	278.35397	579.12	0.06885	0.05015	0.05987000000000001	0.0019	0.038810000000000004	0.032260000000000004	267.36374	240.62953	246.69422999999998	251.65368999999998	261.21921000000003	239.63585	262.68298	263.03265	262.56705	254.47276000000002	80.14783	100.0	100.0	99.99979	100.0	97.0825	894.6642032125003
450	2018041600	38.235890000000005	-83.53333	88.88147	281.38653999999997	0.0	0.14744000000000002	281.93887	213.36	0.02428	0.012629999999999999	0.02001	0.00252	0.0038299999999999996	0.00255	233.08458	227.80821	229.04482000000002	229.36178999999998	230.71596	227.95868	230.97637999999998	230.60764	229.95117000000002	229.32518	91.50681	99.99746999999999	99.99766	99.99784	99.99803	99.9978	787.7047990499996
451	2018041600	37.165259999999996	-76.49920999999999	94.53947	295.67357999999996	0.0	0.13477999999999998	295.41317999999995	853.44	8e-05	2e-05	0.00132	4e-05	-0.00117	8e-05	238.91995	224.09534	227.20978	229.26958	232.70262000000002	229.24187999999998	232.56371000000001	231.23573	229.89132999999998	228.01143	85.72144	87.85683	91.46382	99.99922	99.99902	99.99901	962.3551989500004
452	2018041600	36.5725	-121.86078	58.65008	287.54486	0.0	0.11875999999999999	293.32639	609.59998	0.15163	0.09012	0.12964	0.005	0.08628999999999999	0.13622	292.87442000000004	235.68762	244.81673999999998	252.27282999999997	276.18787000000003	247.13942999999998	279.65521	279.70184	277.42081	260.95703	70.0647	71.91213	73.04365	62.93808000000001	50.41865	45.44647	2711.4246163499984
453	2018041600	39.144659999999995	-96.66501	78.61154	274.4194	0.0	0.15700999999999998	274.98114	944.88	0.16309	0.15347	0.17573	0.00252	0.14252	0.11147	277.646	243.06645	251.09964	255.67322000000001	259.68759	242.52632000000003	260.95496	262.2916	261.3309	254.33055	63.64284	66.04904	70.26054	79.53074000000001	99.99977	100.0	1055.0652037500001
454	2018041600	39.11162	-94.57843000000001	80.22813000000001	272.85617	0.0	0.1501	273.97665	1249.68005	0.14399	0.1421	0.15331	0.0019	0.12128	0.09167	273.98126	240.35301	246.44353999999998	251.3931	256.24417	238.99097000000003	257.46657999999996	257.9689	257.82932	251.88277999999997	58.8558	61.91574	67.52018000000001	76.60194	92.89848	91.28867	1298.2194046249997
455	2018041600	39.070479999999996	-93.22363	81.2789	273.33423	0.0	0.17098	274.16061	1066.80005	0.12616	0.10304	0.13088	0.0019	0.09129	0.06815	269.78525	238.52338999999998	244.19936	249.74122999999997	256.69263	238.50237	257.68936	258.09918	257.91516	251.59102000000001	60.19471	60.29525	64.69317	72.7758	83.01682	91.97606999999999	1347.9780055583333
456	2018041600	38.93568	-90.41641	83.46133	275.63122999999996	0.0	0.12888	275.85582999999997	853.44	0.11979000000000001	0.12517999999999999	0.17573	0.00128	0.12752	0.08918999999999999	273.40906	239.16449	244.72914	249.74122999999997	258.30661000000003	238.25644	259.83867999999995	260.03012	259.53229	252.31891000000002	71.13998000000001	73.44868000000001	78.44292	97.12975	99.99976	99.99976	949.0710018500004
457	2018041600	38.734559999999995	-87.62231	85.6438	279.43793	0.0	0.17204	279.13992	670.56	0.05612	0.04092	0.05115	0.0019	0.03756	0.02359	266.12836	241.33728	247.68087999999997	252.37517999999997	261.62994	239.47532999999999	262.80795	263.11462	262.68985	254.75667	84.61462	100.0	100.0	100.0	100.0	100.0	738.4542034725001
458	2018041600	38.69007	-87.10675	86.04796	279.17059	0.0	0.18005	279.10745	1066.80005	0.05484	0.039080000000000004	0.04991	0.00128	0.038810000000000004	0.02854	266.90839	241.01259	247.76196000000002	252.93381000000002	262.30801	239.79591000000002	263.88263	264.25417999999996	263.82886	255.60391	87.23164	99.99979	99.99956999999999	99.99979	99.99979	98.2722	1025.1440036
459	2018041600	37.89378	-80.3739	91.38293	289.06891	0.0	0.15625999999999998	288.2952	1249.68005	0.00899	0.0034	0.00257	0.00066	8e-05	8e-05	230.25162000000003	224.67119	226.91792	227.85625	229.42593	227.15227000000002	229.48141	229.07432999999997	228.62299	227.63211	91.06045999999999	99.98461999999999	99.98451999999999	99.98479	99.98505	99.98491999999999	1399.7939971
460	2018041600	37.018570000000004	-120.12633999999998	60.09885	300.2868	0.0	0.18207	302.83371	2895.6001	0.24586999999999998	0.25865	0.25172	0.0174	0.17	0.19810999999999998	290.20111	235.62296	244.90411	250.70808	264.25293	241.9906	267.18018	267.19864	265.75284	254.1881	22.87078	24.45215	26.808740000000004	29.944770000000002	33.97103	37.933609999999994	4055.516433700001
461	2018041600	37.35945	-118.34848000000001	61.55299	293.58554	0.0	0.20585	292.45398	3657.6001	0.34776	0.33	0.37132	0.33482	0.35741999999999996	0.40728000000000003	303.54474	216.75977000000003	216.13788	216.36437999999998	218.92708	225.81297	220.18982000000003	216.61194	214.82431	215.05266	17.66056	18.63275	20.22402	21.40566	22.53189	23.81191	4171.950062499997
462	2018041600	37.4846	-77.34729	93.80349	295.28195	0.0	0.14784	294.34415	1158.23999	0.00135	-0.00029	8e-05	0.00066	-0.00117	8e-05	236.24661	223.00652999999997	225.41678	226.97963	229.68708999999998	227.85861	229.61897000000002	228.35889	227.4558	225.90242	85.24539	85.61471	86.42581	99.99920999999999	99.99901	99.9992	2055.77439595
463	2018041600	39.037259999999996	-105.53481000000001	71.73228	281.50237999999996	0.0	0.12882000000000002	283.1608	1981.19995	0.28663	0.27371999999999996	0.3028	0.09241	0.16000999999999999	0.20553000000000002	259.5134	229.05138	233.28762999999998	235.28802000000002	239.30945	232.72601	239.97505	239.39854	238.69437000000002	235.9442	27.59158	27.5546	29.98896	33.8574	38.59814	43.444109999999995	2826.562817699999
464	2018041600	39.2784	-94.78081999999999	80.05779	272.87582000000003	0.0	0.16139	273.85357999999997	1158.23999	0.1389	0.10457999999999999	0.14085	0.0019	0.11503	0.08795	272.94119	240.68454	246.94325	251.80933	256.29416000000003	238.90984	257.37723	257.92537999999996	257.82932	251.88277999999997	57.39518	61.0115	66.56277	75.51738	93.02979	91.69668	1237.9452017999997
465	2018041600	39.175470000000004	-91.85791	82.32101	273.83643	0.0	0.16011	274.13541000000004	1005.8400300000001	0.11087999999999999	0.08613	0.10970999999999999	0.0019	0.07879	0.05577000000000001	267.66232	238.81644	244.02109	249.30437999999998	257.33405	238.09188999999998	258.66199	259.09155	258.81212999999997	252.02835	70.94768	72.22308000000001	77.68855	100.0	90.61408	92.97751	1314.6786025500007
466	2018041600	38.51238	-83.79318	88.62592	281.4761	0.0	0.18858	281.7272	426.72	0.03192	0.02093	0.04119	0.01554	0.01882	0.019880000000000002	240.68985	228.3121	229.58912999999998	230.00056	231.13747	228.15828	231.77551	231.17318999999998	230.66551	229.51117000000002	99.99622	99.9962	99.99636	99.99634	99.9965	99.99712	550.1386009791671
467	2018041600	38.36184	-82.56799000000001	89.59595	284.577	0.0	0.13555999999999999	284.44986	152.39999	0.021730000000000003	0.012629999999999999	0.017519999999999997	0.00624	0.00633	0.008740000000000001	242.30167000000003	229.45387000000002	232.6785	234.49837000000002	237.16351	230.87212999999997	237.32379	236.86248999999998	236.25683999999998	234.20547000000002	93.17344	99.99298	99.99291	99.99306	99.99361	99.99355	989.3046054499996
468	2018041600	37.976729999999996	-79.8313	91.77843	287.86435	0.0	0.12119	289.14059	91.44	0.00772	0.0034	0.00257	0.00066	8e-05	8e-05	232.19269	224.19217999999998	226.77095	228.23877000000002	230.20463999999998	227.7583	230.57256	229.71773	228.98766	227.82199	96.57234	99.98801999999999	99.99717	99.99636	99.99634	99.9965	886.3584044071432
469	2018041600	37.52823	-77.12585	93.96083	295.54677999999996	0.0	0.14411	294.13372999999996	914.4000199999999	0.00135	0.0009400000000000001	8e-05	0.00066	-0.00117	8e-05	240.11907999999997	222.3934	224.95207000000002	227.07816	230.63116000000002	228.25775	230.50499	229.00963	227.70312	225.90242	82.49101	83.01998	86.01274000000001	100.0	100.0	99.99982	2113.864200799999
470	2018041600	39.349	-94.35922	80.37680999999999	272.8952	0.0	0.16909000000000002	273.68115	1249.68005	0.12743	0.11473	0.12215999999999999	0.0019	0.09877999999999999	0.083	273.29297	239.50871	245.68161	250.86712999999997	255.64043999999998	238.66571000000002	256.79407000000003	257.40195	257.26937999999996	251.44482000000002	59.07962	62.513059999999996	68.14922	77.07613	85.85188000000001	91.00256	1365.8850016999997
471	2018041600	39.131859999999996	-89.664	84.01409	275.19626	0.0	0.15762	275.90631	609.59998	0.0956	0.07905	0.10970999999999999	0.0019	0.08379	0.05206	268.67752	240.40852	245.76702999999998	250.33467000000002	258.25838999999996	238.33853	260.05463	260.49557000000004	260.03751	252.60863999999998	70.96844	74.97565	81.26317	99.99931	99.99977	99.99976	798.9951030499996
472	2018041600	39.05062	-88.52155	84.90323000000001	277.00948999999997	0.0	0.15885	277.08617999999996	731.52002	0.07649	0.051379999999999995	0.0661	0.00128	0.04381	0.032260000000000004	266.12836	240.84897999999998	247.27281000000002	251.86105	260.10938	238.99097000000003	261.88696	262.2916	261.90967	254.04549	80.79182	81.58752	99.99977	100.0	99.99976	97.33106	872.5154012500003
473	2018041600	38.98465	-87.69238	85.54992	279.22402999999997	0.0	0.17085	279.44973999999996	579.12	0.06376	0.04676	0.06237	0.0019	0.032560000000000006	0.019880000000000002	265.64703	240.84897999999998	247.02591	251.96437000000003	261.94736	239.55565	263.18161000000003	263.48251	262.93497	254.89833	75.29243000000001	80.86091	99.99892	99.99911	99.99887	99.99909	900.760200235714
474	2018041600	38.77339	-85.42081	87.32822	281.15512	0.0	0.15428	280.74672999999996	1219.19995	0.04338	0.02893	0.04243	0.00128	0.027569999999999997	0.01617	264.48175	247.00325	253.90353	257.48685	263.59708	241.29436	264.82129	266.13527999999997	265.07547	257.00142999999997	71.7952	65.9397	56.84085	60.1818	69.72437	99.99955	1634.64241675
475	2018041600	37.55344	-76.80463	94.199	296.12439	0.0	0.11784000000000001	294.8078	792.47998	8e-05	0.0009400000000000001	8e-05	4e-05	8e-05	8e-05	243.78311000000002	221.87138	224.63837999999998	226.48273999999998	231.22127000000003	228.45612999999997	231.17722	229.65368999999998	228.25645	225.90242	81.05595	81.29493000000001	85.30938	99.99981	99.99941	99.99941	1469.0445579999991
476	2018041600	36.92719	-121.77129	58.7919	287.54599	0.0	0.14483	291.39871	1828.80005	0.25861	0.23926999999999998	0.30030999999999997	0.00314	0.25747	0.23524	296.9046	235.29745	244.11032000000003	251.18348999999998	271.72857999999997	244.69463	275.14342999999997	274.97589	272.82394	258.51833999999997	76.12328000000001	75.32552	72.10988	57.099180000000004	46.650209999999994	44.26995	2833.1160182999974
477	2018041600	38.400090000000006	-81.61716	90.31472	286.15155	0.0	0.13008	286.40237	152.39999	0.016640000000000002	0.00771	0.01004	0.00252	0.0038299999999999996	0.00379	230.25162000000003	224.48061	226.17625	226.68236000000002	228.09527999999997	226.64147999999997	228.22792	227.76735	227.39382999999998	226.48317999999998	99.98946	99.98979	99.98971	99.98985	99.98956	99.98952	710.5776973
478	2018041600	37.7392	-77.38049000000001	93.70971999999999	290.48605	0.0	0.14667	290.44492	121.92	0.00135	0.00033	8e-05	4e-05	8e-05	8e-05	232.19269	219.20981	220.60039	221.87517999999997	224.32204	225.2879	224.13376	222.52846	221.57681000000002	220.6768	93.97935	99.9998	99.99981	99.99962	99.9996	99.99920999999999	1240.76460795
479	2018041600	39.55227	-97.60498	77.86258000000001	273.39856000000003	0.0	0.18228	274.53421000000003	731.52002	0.16946	0.15286	0.18694000000000002	0.004379999999999999	0.16126	0.12385	281.59265	241.97692999999998	251.09964	255.86261000000002	260.89771	243.80712999999997	262.93271	263.52328	263.17953	255.46318	72.05695	76.09998	82.39435999999999	100.0	100.0	100.0	850.1125979549998
480	2018041600	39.44605	-92.46637	81.82311	273.34607	0.0	0.15491	274.09152	975.35999	0.12107000000000001	0.09874	0.13587	0.0019	0.09504	0.07805	271.09915	238.4054	243.66197000000003	249.13939	258.40295	238.58411	259.96835	260.36887	259.8273	252.60863999999998	68.21025999999999	68.20089	73.52216	100.0	93.46333	100.0	1252.2200054500001
481	2018041600	38.088359999999994	-78.96472	92.4121	286.36456	0.0	0.17132999999999998	286.59741	243.84	0.00517	0.00156	0.00132	4e-05	8e-05	8e-05	222.44949	217.64449	218.35747999999998	218.8631	219.26613999999998	223.01767	219.36327000000003	218.5768	217.96962000000002	218.1358	88.5294	99.99251	99.9927	99.99191	99.99152	99.99146999999999	1533.2202137999993
482	2018041600	39.13519	-86.6214	86.3452	278.80576	0.0	0.15764	279.20944	1097.2800300000001	0.04975	0.03108	0.04493	0.00066	0.031310000000000004	0.02731	267.51352	241.33728	248.16495	253.68431	262.88937000000004	239.79591000000002	264.49606	264.65771	264.15201	255.88487	82.55901	99.99977	99.99979	99.99978	86.66852	87.32176	1292.3012082999996
483	2018041600	38.00124	-77.93765	93.21603	285.71216	0.0	0.13756	286.49191	91.44	0.00135	0.0009400000000000001	0.00132	-0.00058	8e-05	8e-05	236.95412000000002	221.55315	224.32148999999998	225.77467000000001	229.0752	227.3551	228.8582	227.43625	226.3949	224.92477000000002	100.0	100.0	99.99958000000001	99.99939	99.99979	99.99981	556.0313971000004
484	2018041600	37.96691	-77.73691	93.37772	286.31161000000003	0.0	0.13597	287.05725	121.92	0.00263	0.00125	0.00132	4e-05	-0.00117	8e-05	230.25162000000003	219.90121000000002	221.48712	222.33197	223.82472	224.86371	223.9816	222.95921	222.18146000000002	221.50461	99.99858	99.99838000000001	99.99837	99.99801	99.99818	99.99839	443.0268012999999
485	2018041600	37.6048	-75.7403	94.99431	291.73407000000003	0.0	0.13526	291.6889	182.88	8e-05	-0.0015199999999999999	8e-05	0.00066	8e-05	8e-05	254.70307999999997	223.6059	227.64267	231.50546	240.34641000000002	233.08899	240.37747000000002	238.1703	235.81547999999998	231.34793	95.35369	99.99726	99.99710999999999	99.99687	99.99664	99.99701	1428.2166082999997
486	2018041600	39.0177	-84.64322	87.87669	282.53836	0.0	0.15718	282.12744	1158.23999	0.052289999999999996	0.051989999999999995	0.08853	0.01492	0.0663	0.059489999999999994	264.48175	233.82175	237.27281000000002	239.14594	243.13481000000002	233.62875	244.64391	243.48453999999998	241.93587000000002	238.65671	73.4337	71.50546999999999	69.51339	75.75005	99.99911	99.99911	1705.610011
487	2018041600	38.24698	-78.92349	92.40335	286.29037	0.0	0.17875	286.17602999999997	426.72	0.00517	0.00248	0.00257	0.00066	8e-05	8e-05	216.27957	216.88807999999997	217.16803	217.44112	217.77431	222.12337999999997	218.09731000000002	217.48511000000002	216.96281000000002	217.05006	89.67848000000001	99.98188	99.98083000000001	99.97931	99.97717	99.97691	1561.084000199999
488	2018041600	38.16476	-78.41913000000001	92.80753	284.70059	0.0	0.13835	285.33487	182.88	0.0039	0.00279	0.00132	0.00066	8e-05	8e-05	224.04873999999998	219.55782000000002	220.23819	220.70418999999998	221.77058	224.00388999999998	222.19932999999997	221.43743999999998	220.76192000000003	220.25938	99.93608	99.9361	99.93489	99.92715	99.91639	99.91404	880.1862006500007
489	2018041600	38.13126	-78.21771	92.96921999999999	285.35507	0.0	0.15205	285.95697	121.92	0.00263	0.00156	8e-05	4e-05	8e-05	8e-05	251.4809	225.51268	230.52037	235.83095	244.65875	235.38936	243.83462999999998	241.57812	239.85943999999998	235.25287000000003	99.98285	99.98334	99.98347	99.98196	99.97918	99.97861	566.3184048250005
490	2018041600	37.90511	-76.91315	94.02003	286.78693	0.0	0.13992000000000002	287.18997	60.96	0.00135	-0.00029	8e-05	4e-05	0.00133	8e-05	254.97208999999998	223.20782000000003	227.49902000000003	231.76453999999998	241.82724	233.7182	241.23122999999998	239.17682000000002	237.02327999999997	232.25131000000002	95.45083000000001	99.99799	99.99762	99.99745	99.99741999999999	99.99781	695.2488022124999
491	2018041600	39.4844	-106.11203	71.30283	272.65976	79.57384	0.12070999999999998	274.77313	1828.80005	0.15291	0.11719	0.1396	0.0112	0.06505	0.07805	267.36374	230.2422	237.91241000000002	245.63588	260.75937000000005	243.58315	261.50702	261.16815	260.12146	252.02835	43.5294	47.28555	54.4668	49.16941	54.4542	60.42932	2992.374022250001
492	2018041600	39.56855	-104.85754	72.27288	288.67285	0.0	0.16224	292.1153	3352.80005	0.10578	0.08397	0.08728	0.00748	0.0588	0.06196	282.88715	230.78139	237.80661	246.17174	274.91864	251.35939	276.53156	276.19604	274.15616	260.41962	29.45549	30.74979	33.07318	37.35458	42.84394	48.395379999999996	5213.85802265
493	2018041600	39.76619	-94.8674	79.95139	272.42731000000003	1.4719	0.14549	272.05502	1249.68005	0.14272	0.1258	0.14957	0.0019	0.12377	0.09414	273.63962000000004	238.87472999999997	244.90411	250.33467000000002	255.23424	238.33853	256.47815	256.9632	256.87987999999996	251.15178999999998	71.98482	69.07108000000001	72.50231	78.83424000000001	93.08644	91.6628	1424.0256072000002
494	2018041600	39.60568	-90.77075	83.10353	274.23126	0.0	0.17317000000000002	275.05081	731.52002	0.0905	0.06706000000000001	0.08977	0.00128	0.0663	0.049589999999999995	267.21297999999996	239.39437999999998	244.28817999999998	248.97377000000003	257.67638999999997	237.76127999999997	259.05624	259.47672	259.10927999999996	252.02835	72.22923	75.99374	100.0	99.99977	94.20104	94.79933	1133.2210120999996
495	2018041600	39.51392	-89.30579	84.23505	275.85397	0.0	0.15136	276.38187	640.08002	0.08413	0.05722000000000001	0.07482	0.0019	0.0538	0.04835	268.67752	240.4639	245.93727	250.54845	258.54715	238.33853	260.52752999999996	261.12628	260.66544	252.89757999999998	72.39256999999999	76.65222	82.96949000000001	97.67302	99.99953000000001	99.99953000000001	824.1792030299994
496	2018041600	39.43738	-88.2619	85.04334	276.88507000000004	0.0	0.1607	277.43887	701.03998	0.0714	0.05476	0.06237	0.00128	0.047560000000000005	0.03845	268.24799	241.01259	247.27281000000002	251.96437000000003	260.98978	239.23366000000001	263.14017	263.6048	263.05734	254.61482	76.02025	80.27127	100.0	100.0	100.0	100.0	1074.6486023999998
497	2018041600	39.075109999999995	-84.42218000000001	88.03402	283.36929	0.0	0.12559	282.99289	1219.19995	0.04211	0.036	0.057379999999999994	0.01492	0.02257	0.032260000000000004	244.25168	232.05038	235.28078	236.66852000000003	239.16942000000003	231.34186	239.57002000000003	239.28777999999997	238.69437000000002	236.45914	80.97626	99.99811	99.99852	99.99851	99.99847	99.99846	1355.2932047000002
498	2018041600	39.052009999999996	-84.21582	88.19566999999999	282.50067	0.0	0.14594000000000001	282.37692000000004	944.88	0.03701	0.027389999999999998	0.04493	0.0174	0.015069999999999998	0.022359999999999998	239.52957	228.47806	230.38895	230.62798999999998	232.21442000000002	228.35703999999998	232.62888999999998	232.28964	231.78255	230.25078	88.56234	99.99812	99.99809	99.99829	99.99805	99.99825	748.4364008999999
499	2018041600	39.46754	-107.37451000000001	70.32871	280.15244	7.27239	0.11065	279.28472999999997	1676.4000199999998	0.23569	0.22574	0.25048000000000004	0.0453	0.13877	0.16593	258.41055	229.45387000000002	235.6208	239.91433999999998	247.15804	236.33356	248.0407	247.30423	246.52437	241.9369	37.3557	43.11376	45.890609999999995	32.95512	35.95427	39.27564	3237.585616150002
500	2018041600	39.873090000000005	-96.6564	78.57324	272.75925	0.7544	0.16915	272.23458999999997	853.44	0.16309	0.14271	0.15954000000000002	0.00252	0.12377	0.10404000000000001	276.45081	242.34421	249.81357000000003	254.12856000000002	258.21013999999997	241.13847	259.49194	260.03012	259.8273	253.3295	78.73451999999999	78.28629000000001	79.2345	95.23061	100.0	100.0	1081.1510059999998
501	2018041600	39.725570000000005	-91.49771	82.53350999999999	274.07162	0.0	0.17807	274.54828	1036.31995	0.10833	0.07936	0.09725	0.0019	0.0688	0.05454	268.67752	237.68777000000003	242.74881000000002	248.07927999999998	257.48102	237.76127999999997	259.01254	259.3913	258.98206	251.88277999999997	68.54485	72.53495	78.64038000000001	96.26324	94.2599	94.39114000000001	1073.8485033250001
502	2018041600	39.44113	-87.31286999999999	85.76649	278.77362	0.0	0.1566	278.54483	1188.7199699999999	0.06376	0.04799	0.05987000000000001	0.00128	0.03756	0.02112	265.96906	240.90358999999998	247.59958999999998	252.62997000000001	262.97832999999997	239.79591000000002	264.57745	264.93912	264.43393	255.88487	76.81194	75.34428	79.48182	100.0	98.79436	97.12079	1209.141607575
503	2018041600	38.88107	-82.14251999999999	89.80801	285.43872000000005	0.0	0.14708	285.38025	335.28	0.019180000000000003	0.01048	0.011290000000000001	0.00314	0.0050799999999999994	0.00503	233.93167000000003	226.77235	228.90732000000003	229.72822999999997	231.22127000000003	228.05857999999998	231.70935	231.36061	230.78391000000002	229.51117000000002	93.55425	99.9883	99.98818	99.98867	99.98901	99.98836999999999	1081.1256092500003
504	2018041600	38.2727	-78.07396999999999	93.04132	284.61014	0.0	0.16216	285.62357000000003	121.92	0.00263	2e-05	0.00132	0.00066	0.00133	8e-05	243.78311000000002	222.80371	225.87466	228.23877000000002	233.50435	229.53342	233.40561	231.48528	230.24965	228.01143	99.99406	99.99422	99.99438	99.99422	99.99391	99.99454	466.11540315000036
505	2018041600	37.374590000000005	-122.0289	58.683569999999996	289.55478	0.0	0.12688	292.12987999999996	1341.12	0.44073	0.43117	0.48095	0.00562	0.38866	0.26742	297.69165	235.03452000000001	243.20817999999997	249.52336	264.16586	241.44977999999998	267.33765	267.74518	266.50479	254.61482	59.04681	63.887730000000005	68.83458	76.48289	99.99726	99.99744	1395.1610512500001
506	2018041600	37.39587	-121.93061999999999	58.76436999999999	291.55746	0.0	0.13962	297.63998	1828.80005	0.44837	0.4693	0.5233	0.0037600000000000003	0.34618000000000004	0.24143	289.5968	235.75215	243.75207999999998	249.74122999999997	265.84027000000003	242.22079	268.12045	268.71329	267.44707999999997	255.46318	50.45251	56.438430000000004	60.78596999999999	67.67895	74.74598	78.83974	1850.5170176000001
507	2018041600	37.604009999999995	-120.9447	59.57261999999999	297.19644	0.0	0.1635	301.22652999999997	3657.6001	0.14272	0.08459	0.10347999999999999	0.005	0.04506	0.04711	289.28946	233.54539	241.90727	248.69627000000003	278.20403999999996	248.46362000000002	282.27881	281.4451	278.13409	260.82291000000004	19.390420000000002	20.46951	21.73489	24.3088	26.634629999999998	28.50136	5529.2244191499985
508	2018041600	39.736340000000006	-104.76944	72.34555	289.13794	0.0	0.1784	292.61362	6096.0	0.16055	0.14117000000000002	0.1695	0.01926	0.11503	0.1288	273.86792	230.2422	236.62134	243.29234	262.17303	244.32646	263.47098	262.41553	260.37289	251.15178999999998	27.47036	29.03329	31.48435	35.59539	40.87578	45.85875	3495.903602950001
509	2018041600	39.736340000000006	-90.23056	83.49914	274.45651000000004	0.0	0.16525	275.06482	670.56	0.10324000000000001	0.08551	0.11469000000000001	0.00128	0.08628999999999999	0.0632	271.47927999999996	239.50871	244.46516	249.02903999999998	257.96817000000004	238.00941	260.01147000000003	260.62207	260.12146	252.75322000000003	76.96239	81.2245	88.24619	94.23026999999999	94.7447	96.61858000000001	895.7437004749996
510	2018041600	39.32439	-85.22122	87.37873	280.95221000000004	0.0	0.16491	280.48148	1371.5999800000002	0.04338	0.03046	0.04866	0.0019	0.038810000000000004	0.02607	266.12836	244.90129	252.63342000000003	257.02869	263.20007000000004	241.75945	264.49606	265.09952000000004	264.75516	256.86246	71.43784000000001	67.98141	64.91869	68.13812	79.14036999999999	99.9991	1504.4928112499986
511	2018041600	39.2806	-84.80664	87.70203000000001	282.38065	0.0	0.15272	281.90472	1676.4000199999998	0.052289999999999996	0.044	0.08354	0.03414	0.047560000000000005	0.06072	251.4809	232.19611	235.16666	237.34017999999998	241.15984	232.26871	241.00467999999998	240.4967	239.27901	236.28786000000002	71.03619	67.95513000000001	62.922619999999995	68.0025	78.31654	99.99933	1939.6202192500014
512	2018041600	38.24842	-77.44763	93.52195999999999	283.76746	0.0	0.14047	284.3934	152.39999	0.00135	0.00309	8e-05	4e-05	0.00133	8e-05	246.01685	222.90532000000002	225.87466	228.52295	234.36975	229.91951	234.04506	232.35112	230.84302000000002	228.01143	95.08773000000001	99.99895	99.99916999999999	99.99918000000001	99.9996	99.9996	664.8450027000006
513	2018041600	39.823370000000004	-104.67271	72.42239000000001	288.74197000000004	0.0	0.18675999999999998	291.89212000000003	6705.6001	0.13762	0.1341	0.15455	0.00624	0.11252999999999999	0.09167	280.83435	230.47452	237.59406	245.81527999999997	273.02371	249.96202000000002	274.78394	274.25113	272.07697	259.06487999999996	27.008670000000002	28.391859999999998	30.77448	34.77538	39.73473	44.12562	4560.062012550003
514	2018041600	38.14797	-76.42035	94.32591	285.73386	0.0	0.1125	285.60104	91.44	0.00135	2e-05	8e-05	0.00066	8e-05	8e-05	246.43348999999998	222.59935	225.72276000000002	228.89824	234.68027	230.01556000000002	234.23555	232.71866	231.25554	228.20041	100.0	100.0	100.0	100.0	100.0	100.0	252.83159998333295
515	2018041600	37.48785	-122.27943	58.51325	287.28671	0.0	0.11942	291.97626	701.03998	0.37578	0.27895	0.40121999999999997	0.004379999999999999	0.26245999999999997	0.26494	291.37076	235.55815	243.75207999999998	249.84973	266.80621	241.60483	269.39615	269.74773999999996	268.34238	255.74448999999998	70.86192	77.04133	100.0	100.0	100.0	99.99978	1144.8034046500004
516	2018041600	39.83636	-105.73168999999999	71.61008000000001	272.64905	88.73854	0.13984000000000002	274.52047999999996	883.9199800000001	0.15927	0.0892	0.15082	0.00686	0.08753999999999999	0.14365	280.74869	231.00942999999998	238.64432999999997	246.05325	260.85165	243.50829	262.4325	262.04315	260.91553	252.60863999999998	45.83651	48.58932	55.272459999999995	50.3518	55.20806999999999	60.486380000000004	2286.000010999999
517	2018041600	40.11877	-97.60583000000001	77.83352	272.15021	4.1171	0.18331	271.88568	731.52002	0.1822	0.175	0.20688	0.004379999999999999	0.17	0.13251	281.25842	242.96425	251.7641	255.72062999999997	260.06265	242.75441	261.84485	262.53927999999996	262.19777999999997	254.75667	83.11291	100.0	99.99977	95.12474	100.0	99.99977	972.0072069999992
518	2018041600	40.10374	-95.59558	79.36906	273.16827	0.05699	0.18101	273.58612	1127.76001	0.15673	0.13902	0.17199	0.0019	0.13502	0.10157000000000001	274.8692	239.56569	246.02212999999998	251.28841	256.39407	239.07199	257.55579	258.01236	257.95807	251.737	72.76846	73.78401	78.14933	84.60416	93.25941	93.71794	1193.9270135499999
519	2018041600	39.95156	-91.16104	82.76331	273.68073	0.0	0.16695	274.23157000000003	762.0	0.10578	0.08705	0.10970999999999999	0.0019	0.07629	0.05577000000000001	268.24799	237.86874	242.93323999999998	248.24844	257.38309	237.67833	258.74979	259.26297	258.89713	251.737	77.37167	80.86308000000001	97.56111	100.0	100.0	100.0	601.2941996299995
520	2018041600	39.86455	-89.68835	83.89478000000001	275.41989	0.0	0.15830999999999998	276.06006	609.59998	0.09813999999999999	0.07905	0.09849	0.00128	0.07255	0.0533	268.81894	239.7361	244.81673999999998	249.46872000000002	258.35483	237.92683	260.18387	260.66418	260.20532000000003	252.60863999999998	78.69413	83.79565	99.04861	97.30199	97.75545	100.0	805.3069983499996
521	2018041600	39.80672	-88.8486	84.54134	276.4769	0.0	0.16194	277.24905	731.52002	0.08668	0.06614	0.08728	0.0019	0.06005	0.0434	267.36374	240.62953	246.44353999999998	250.97284	259.02515	238.33853	260.78424	261.29373	260.83221000000003	253.18575	77.7443	81.72123	100.0	99.99932	99.99953000000001	99.99976	815.3654018045454
522	2018041600	39.717620000000004	-87.69629	85.43034	277.90252999999996	0.0	0.16696	277.9437	853.44	0.06502999999999999	0.04523	0.04991	0.0019	0.030060000000000003	0.02483	266.12836	240.90358999999998	246.94325	251.96437000000003	262.17303	239.31435	263.80048	264.17328	263.70743	255.18114	76.34782	80.39168000000001	100.0	99.99977	98.00846999999999	96.33458	1007.9736005500001
523	2018041600	39.64585	-86.86017	86.07693	278.62237999999996	0.0	0.15949000000000002	278.65622	609.59998	0.04975	0.03508	0.04991	0.00128	0.038810000000000004	0.02978	268.39206	240.79425	247.51816000000002	253.08492999999999	263.64102	239.95553999999998	265.1452	265.33957000000004	264.67496	256.44458	75.08921	77.89989	100.0	99.99979	89.95617	90.77844	1251.22940545
524	2018041600	39.54793	-85.8175	86.88512	280.36133	0.0	0.17538	279.99857000000003	853.44	0.04975	0.03508	0.04243	0.00128	0.02257	0.01617	264.98865	246.31726	252.9902	256.51929	262.71112	240.27341	263.92365	264.37546000000003	264.11166000000003	256.16507	82.13216	99.99873000000001	99.9987	99.99889	99.9989	99.99908	990.0920038200001
525	2018041600	38.627109999999995	-78.71811	92.46236	284.19675	0.0	0.17823	284.3815	396.23999	0.0039	0.00186	0.00257	0.00066	0.00133	8e-05	236.24661	224.57607000000002	227.64267	229.26958	231.88591	228.55502	231.90762	230.79671000000002	229.95117000000002	228.20041	90.17107	99.99586	99.99561	99.99542	99.99481	99.99463	756.4628030200003
526	2018041600	38.49308	-77.90784000000001	93.10904000000001	283.32403999999997	0.0	0.16694	283.9082	182.88	0.00263	0.00371	0.00132	0.00066	8e-05	8e-05	233.93167000000003	223.40761	226.17625	227.66336	229.94666	227.85861	230.09779	229.20354	228.43996	226.86801	99.99771	99.99750999999999	99.9977	99.99708000000001	99.99715	99.99797	460.5782015000002
527	2018041600	38.4065	-77.40298	93.51318	283.09362999999996	0.0	0.12942	283.67602999999997	182.88	0.00135	0.00156	0.00132	4e-05	8e-05	8e-05	259.93892999999997	223.00652999999997	227.49902000000003	233.03273	246.55989	236.16312000000002	246.1284	243.0652	240.27898	234.20547000000002	93.08806	99.99939	99.99936	99.99939	99.99959	100.0	510.69240115
528	2018041600	37.52261	-122.50333	58.3474	285.13707999999997	0.0	0.12344000000000001	285.18667999999997	762.0	0.43691	0.43301999999999996	0.45228999999999997	0.00872	0.22748000000000002	0.18078	280.05261	236.5161	244.28817999999998	249.08426	261.03574	238.82858	262.72467	262.99164	262.27994	252.02835	92.7421	99.99155999999999	99.99146999999999	99.99243	99.99342	99.99443000000001	768.0452030499998
529	2018041600	37.67259	-121.81374	58.913219999999995	289.61037999999996	0.0	0.14672000000000002	294.49573	2286.0	0.21531	0.1587	0.19317	0.004379999999999999	0.15375999999999998	0.13499	288.2175	234.70255	243.20817999999997	249.68686	270.87625	243.50829	273.91516	274.03267999999997	271.81433	257.27878	63.00415	67.30731	73.03801999999999	100.0	100.0	100.0	2722.1942093999987
530	2018041600	40.096940000000004	-92.52575999999999	81.70857	272.41129	0.0	0.17264000000000002	273.39423	1005.8400300000001	0.11087999999999999	0.09874	0.11469000000000001	0.004379999999999999	0.08879	0.06568	270.84225	239.0489	243.84196	247.39569	254.46432000000001	236.92598999999998	256.38763	256.03427	254.90819	248.62677000000002	66.79324	69.69327	74.43753000000001	94.65499	100.0	99.99977	976.5411062999998
531	2018041600	40.01514	-90.83752	83.00161999999999	273.50717000000003	0.0	0.16194	274.28564	701.03998	0.0905	0.06644	0.08728	0.0019	0.06755	0.05082	268.10297	238.93289	243.93161	248.69627000000003	257.96817000000004	237.92683	259.44849	259.8602	259.44781	252.02835	78.9382	82.60355	97.53319	96.40771	95.36034000000001	94.61263000000001	884.5295962041664
532	2018041600	39.65858	-86.11703	86.63838	279.76962000000003	0.0	0.15128	279.72974	1219.19995	0.0472	0.032310000000000005	0.04742	0.00128	0.03506	0.02359	266.90839	244.61064	251.24825	255.33983999999998	263.42096000000004	239.87579	264.69946	264.93912	264.55453	256.16507	79.46495999999999	100.0	99.99979	99.99978	100.0	100.0	886.2060005999998
533	2018041600	39.46416	-84.24417	88.0932	282.55902000000003	0.0	0.1657	282.42935	762.0	0.03701	0.029539999999999997	0.046169999999999996	0.00996	0.016319999999999998	0.01864	240.11907999999997	228.64305	230.65127999999999	231.15704	232.94468999999998	228.65372000000002	233.46986	232.65755	231.95737999999997	230.61812	88.77556	99.99812	99.99811	99.99829	99.99805	99.99825	864.2604044500004
534	2018041600	39.41697	-83.82941	88.41651	282.09436	0.0	0.17193	282.06658999999996	792.47998	0.04083	0.051379999999999995	0.06112000000000001	0.0174	0.03631	0.02978	238.28871	228.3121	230.38895	230.89351000000002	232.54051	228.45612999999997	232.88895	232.35112	231.84087999999997	230.43462999999997	93.69543	99.99831999999999	99.9983	99.9983	99.99828000000001	99.99869	826.5160045499999
535	2018041600	39.22717	-82.27920999999999	89.62893000000001	284.67941	0.0	0.14495999999999998	284.76657	1981.19995	0.02046	0.01201	0.01876	0.00252	0.0050799999999999994	0.0075	241.78009	228.39518999999999	232.30763	234.89527999999999	238.74686	231.34186	238.51623999999998	238.00111	237.34949	234.73076	99.99098000000001	99.99091	99.99126	99.99139	99.99174000000001	99.99148000000001	709.7522010500003
536	2018041600	38.88173	-79.8172	91.56884000000001	286.2717	0.0	0.12909	285.55789	2286.0	0.00772	0.00309	0.0038200000000000005	4e-05	8e-05	8e-05	225.49821	219.67279	220.77986	221.17767	222.50175	224.43571	222.67017	221.58411	220.83022999999997	220.4684	86.23527	99.97305	99.97270999999999	99.972	99.97115	99.971	1458.2394155499996
537	2018041600	38.673359999999995	-78.49401999999999	92.61967	284.05388999999997	0.0	0.15922999999999998	283.39151	914.4000199999999	0.0039	0.00125	0.00132	4e-05	-0.00117	8e-05	235.50905	223.30789	226.32597	228.04805	230.63116000000002	228.05857999999998	230.84208999999998	230.54445	228.56204	227.05973999999998	86.5213	99.98940999999999	99.98895	99.98795	99.98621	99.98566	1476.2480082749994
538	2018041600	38.467909999999996	-77.27965999999999	93.58962	283.19492	0.0	0.08567999999999999	283.35257	213.36	0.00135	0.0009400000000000001	0.00132	4e-05	8e-05	8e-05	260.35617	223.50692999999998	228.21086	234.33836000000002	247.51352999999997	236.58826000000002	246.8065	244.05722000000003	241.37009	235.25287000000003	92.50356	99.99686	99.99664	99.99628	99.99577	99.99616999999999	828.4083017500002
539	2018041600	38.34231	-76.57451999999999	94.15547	283.66998	0.0	0.12564	284.00919	60.96	0.00135	2e-05	0.00132	4e-05	8e-05	8e-05	246.84117	223.50692999999998	227.06419	230.18097000000003	235.97657999999998	230.49321	235.55209	234.16863999999998	232.76793999999998	229.69669	100.0	100.0	100.0	100.0	100.0	100.0	334.51799960714266
540	2018041600	38.305640000000004	-76.3735	94.31713	283.67703	0.0	0.08	282.82382	60.96	8e-05	0.00063	8e-05	4e-05	8e-05	8e-05	256.0141	224.09534	228.76923	233.93535	243.32792999999998	234.1631	242.51843	240.93124	239.06691	234.20547000000002	96.46741	100.0	100.0	100.0	100.0	100.0	654.3547975500003
541	2018041600	37.64389	-122.33381999999999	58.50489	286.22882000000004	0.0	0.08	286.64404	1493.52002	0.43563	0.43148000000000003	0.48717	0.00624	0.37117	0.25256999999999996	289.961	235.94495	243.75207999999998	249.13939	263.42096000000004	240.03517000000002	265.78915	266.25403	264.99548	253.61649	82.74505	83.14639	88.5052	99.99958000000001	99.99936	99.99979	892.3528019499997
542	2018041600	37.68688	-122.13666	58.66658	287.50131	0.0	0.131	288.21054	1524.0	0.52351	0.50805	0.5669	0.00872	0.39366	0.32807	297.78283999999996	235.03452000000001	242.47041000000002	247.79581000000002	259.45187000000004	238.90984	262.4325	263.1965	262.32101	252.02835	72.54387	76.14101	99.99857	99.99856	99.99851	99.99873000000001	1260.0432115999997
543	2018041600	40.03264	-105.22424	72.00645	289.89212000000003	0.0	0.14831	292.58322000000004	3048.0	0.20002999999999999	0.18023	0.20936999999999997	0.02112	0.13627	0.15108	264.82095	230.705	237.27281000000002	242.26328999999998	251.2692	238.42052	252.19331	251.36617999999999	250.55822999999998	244.95	28.34222	29.94874	31.93917	35.476259999999996	39.71621	43.401070000000004	3298.6980137999994
544	2018041600	40.04602	-105.01357	72.16809	289.52286000000004	0.0	0.18093	292.33829	3352.80005	0.23059000000000002	0.22021	0.24674000000000001	0.03166	0.14377	0.18202000000000002	263.25167999999996	229.53368999999998	235.6208	240.19005	247.98369	236.84175	249.25284	248.43782000000002	247.24976	242.41907999999998	26.49953	27.8616	30.225309999999997	34.095659999999995	39.12865	44.15163	2885.998812800001
545	2018041600	40.27837	-96.7576	78.47197	272.95776	0.09577999999999999	0.16855	273.76764	853.44	0.16182	0.13656	0.15829000000000001	0.00252	0.12877	0.10899	277.05568999999997	241.8712	249.11545	253.38564	257.7738	240.7469	259.27441	259.81766	259.61667	253.04178	69.55074	72.82297	77.8164	94.94251	99.99977	100.0	866.5718008500002
546	2018041600	39.75871	-86.31299	86.4725	279.62329	0.0	0.15909	279.51312	1005.8400300000001	0.03701	0.02431	0.04866	0.00128	0.047560000000000005	0.034730000000000004	277.35263	243.52237000000002	250.27222000000003	255.38762000000003	271.99741	243.43332999999998	273.51401	273.63088999999997	272.56305	260.55422999999996	78.35262	79.59899	100.0	100.0	100.0	100.0	1239.0882012500003
547	2018041600	39.56733	-84.43692	87.92724	282.82932	0.0	0.14998	282.66901	1188.7199699999999	0.04211	0.03354	0.057379999999999994	0.0081	0.015069999999999998	0.01493	241.78009	231.68287999999998	234.82213	236.2901	238.95862000000002	231.06055	239.04536000000002	238.73127999999997	238.21284	235.59921	86.48865	99.9977	77.49757	99.99786	99.99783000000001	99.9978	1880.9208127999993
548	2018041600	39.3982	-82.98517	89.0588	283.9801	0.0	0.16193	283.75925	640.08002	0.02555	0.01355	0.017519999999999997	0.005	0.00633	0.0075	234.73852999999997	227.38127000000003	229.31812000000002	230.27083	231.80337999999998	228.15828	232.10523999999998	231.67177999999998	231.13791	229.69669	99.99629	99.99646	99.99644	99.9962	99.99635	99.99674	545.7951997766669
549	2018041600	37.74346	-122.26245	58.581619999999994	286.16446	0.0	0.10637	288.65497	853.44	0.39105999999999996	0.30878	0.40371	0.005	0.27496	0.2142	287.50021	236.0728	243.93161	249.74122999999997	266.59756	241.29436	268.62534	269.2511	268.18719	255.60391	82.98679	99.99815	99.99813	99.99791	99.9981	99.99807	1144.4224061999996
550	2018041600	40.33468	-94.95227	79.8417	271.73691	0.78727	0.1747	271.09756	1280.16003	0.15545	0.14087	0.17199	0.0019	0.13377	0.09662000000000001	274.54007	238.69955	245.16505	250.44168	256.59328999999997	238.17422000000002	257.77832	258.48886	258.42871	251.88277999999997	70.64864	71.05434	71.60944	79.82614000000001	92.70463000000001	100.0	1358.1888087999998
551	2018041600	40.009159999999994	-88.29290999999999	84.93273	277.0014	0.0	0.16742	277.44434	579.12	0.0663	0.047689999999999996	0.06237	0.00128	0.04881	0.03597	267.06119	240.95812999999998	247.10837999999998	251.80933	260.75937000000005	238.74721	262.39066	262.82742	262.44412	254.1881	86.48339	99.99977	99.99978	99.99977	100.0	99.99977	658.7235999499998
552	2018041600	39.839040000000004	-86.30023	86.46821	279.4519	0.0	0.14049	279.10882999999995	914.4000199999999	0.03192	0.01755	0.017519999999999997	0.00128	0.00882	0.01864	277.93591000000004	243.62282000000002	250.42392999999998	255.48302	273.95953	244.10446000000002	275.89359	275.83875	274.30325	261.62521	79.66433	99.99978	99.99978	100.0	88.05627	100.0	1296.79701065
553	2018041600	39.62435	-84.21399	88.08459	282.37796000000003	0.0	0.14926	282.31838999999997	822.9599599999999	0.04338	0.02585	0.057379999999999994	0.01926	0.027569999999999997	0.02607	236.24661	226.14972999999998	227.20978	227.37198999999998	228.36479	226.84644	228.9973	228.48958	227.88803	226.86801	89.11317	99.99854	99.99874	99.99893	99.99847	99.99868000000001	852.2970039000004
554	2018041600	38.312870000000004	-75.52283	94.95496999999999	286.3765	0.0	0.14290999999999998	285.81506	60.96	8e-05	-0.0006	8e-05	4e-05	-0.00117	8e-05	262.88721	224.38477999999998	229.85791	236.2901	249.76568999999998	238.00941	249.55255	247.15512	244.36081000000001	237.64915	100.0	100.0	100.0	100.0	100.0	100.0	563.5751978000001
555	2018041600	40.20066	-105.13643	72.07959	289.86368	0.0	0.16522	293.43866	3352.80005	0.25734	0.23496999999999998	0.28286999999999995	0.019880000000000002	0.14626	0.16345	260.96713	230.08629	236.73077	242.1328	250.5507	237.92683	251.5182	251.13022	250.46538999999999	244.95	26.4341	28.03455	30.55245	34.3078	39.18314	43.822340000000004	3170.3772046500003
556	2018041600	40.16597	-89.33594000000001	84.12040999999999	276.03528	0.0	0.16473	276.60971	548.64001	0.08541	0.0686	0.08603999999999999	0.00128	0.06755	0.05082	269.23807	240.79425	245.76702999999998	250.06595	258.97754	238.09188999999998	260.95496	261.46082	260.99869	253.04178	83.7433	88.07723	99.99932	99.99954	99.99955	99.99953000000001	589.1784043499996
557	2018041600	39.976729999999996	-86.91632	85.97907	278.39026	0.0	0.17443	278.0488	975.35999	0.04975	0.03538	0.04243	0.00066	0.031310000000000004	0.02483	268.53525	240.90358999999998	247.51816000000002	253.08492999999999	264.64291000000003	240.43167000000003	266.58691	266.88482999999997	266.18883999999997	257.00142999999997	81.56355	100.0	100.0	100.0	99.99979	100.0	916.5081988999998
558	2018041600	39.8793	-85.86871	86.7872	280.11456	0.0	0.18342	279.69504	975.35999	0.051019999999999996	0.03631	0.04866	0.00128	0.030060000000000003	0.02978	266.90839	245.85193999999998	252.34572000000003	255.86261000000002	262.44272	240.03517000000002	263.92365	264.37546000000003	264.07132	255.88487	82.80051	99.9983	99.99848	99.99848	99.99844	99.99865	1077.6712038499998
559	2018041600	39.77274	-84.8241	87.59536	281.19777999999997	0.0	0.18757000000000001	280.66393999999997	1219.19995	0.04338	0.03723	0.06112000000000001	0.00624	0.02507	0.022359999999999998	244.25168	231.97725	234.93735	236.89371	240.48293999999999	231.7146	240.37747000000002	239.83986000000002	239.27901	236.63013999999998	78.05966	73.5595	72.76649	78.02389000000001	99.99868000000001	99.99887	1884.0196058000013
560	2018041600	39.68095	-83.99072	88.24195	282.30994	0.0	0.164	282.19588999999996	853.44	0.02682	0.0157	0.02126	0.0037600000000000003	0.00633	0.0075	237.63407999999998	228.88872999999998	231.55338999999998	232.61493	234.75757000000002	229.24187999999998	235.05399	234.46677000000003	233.79741	232.25131000000002	89.77317	99.99811	99.99809	99.99808	99.99826999999999	99.99846	773.6966994999998
561	2018041600	39.35686	-81.40143	90.26248000000001	287.9682	0.0	0.13763	287.94696	1249.67993	0.016640000000000002	0.00617	0.01004	0.00252	0.0038299999999999996	0.00255	234.73852999999997	225.0484	227.64267	228.99146000000002	231.0535	228.15828	231.31072999999998	230.29122999999998	229.41077	227.82199	99.98034	99.98045	99.9807	99.98111999999999	99.98096	99.98087	510.1463041000002
562	2018041600	39.025459999999995	-79.14383000000001	92.04066999999999	283.02667	0.0	0.15200999999999998	283.55447000000004	304.79999	0.00645	0.00186	0.00257	4e-05	8e-05	8e-05	228.04991	222.70174	224.48032999999998	225.25964	226.44025	226.02142	226.65617000000003	226.02582999999998	225.50898999999998	224.53026	99.99169	99.99184	99.992	99.99195	99.99173	99.99174000000001	369.11279781250033
563	2018041600	38.75763	-77.51572	93.33395	281.56467000000004	0.0	0.13955	282.43469	274.32001	0.00263	0.00125	0.00132	0.00066	8e-05	8e-05	242.80884	221.87138	224.79561	226.88083999999998	231.96826000000001	228.65372000000002	231.90762	230.48126000000002	228.80556	225.90242	99.99833000000001	99.99851	99.9985	99.99831	99.99775	99.99756	415.41700115000026
564	2018041600	38.70492	-77.21181999999999	93.57646	281.55576	0.0	0.1309	281.78937	172.72002	0.00135	0.00125	0.00132	4e-05	8e-05	8e-05	241.78009	220.79522999999998	223.35085	225.36327000000003	230.37576	227.85861	230.09779	228.48958	227.08319	225.12127999999998	91.92039	99.99956999999999	99.99915	99.99939	99.99939	99.9996	815.0605995
565	2018041600	37.96383	-122.02008000000001	58.816280000000006	287.43222000000003	0.0	0.13992000000000002	288.65891	792.47998	0.47639	0.41795	0.51956	0.010579999999999999	0.33368000000000003	0.20801	285.43887	236.20012999999997	243.84196	248.64055	259.73458999999997	238.25644	262.01318	262.49805	261.4552	251.59102000000001	75.22018	79.05412	99.99731	99.99728	99.99725	99.99786	1382.4204087499993
566	2018041600	40.075520000000004	-107.88568000000001	69.97424000000001	286.85925	0.0	0.14417	288.34485	3048.0	0.23185999999999998	0.21836	0.24549	0.045919999999999996	0.13002	0.16345	259.29736	228.97017000000002	235.0522	239.35701	246.62001	235.90642999999997	247.3235	246.60587	245.84187000000003	241.12772999999999	27.091820000000002	27.635679999999997	28.82167	31.14834	35.065540000000006	39.514309999999995	3301.288790499997
567	2018041600	39.9997	-86.27457	86.4597	279.18399	0.0	0.15744	279.22321	944.88	0.03829	0.02216	0.039939999999999996	0.00128	0.032560000000000006	0.02607	272.58411	243.72297999999998	250.57507	255.33983999999998	267.22144	241.52737000000002	269.43451	269.36591	268.45862	258.24408	76.05083	79.02646	99.99911999999999	100.0	99.99933	99.99931	1045.9212026999999
568	2018041600	39.27605	-80.25055	91.14716999999999	288.35095	0.0	0.13858	288.4671	995.6799900000001	0.01154	0.0074	0.0088	0.00314	0.0050799999999999994	0.00503	231.25055	221.44621	223.18605	223.9903	225.39497000000003	225.70842000000002	225.63183999999998	224.6514	223.89819	223.33441000000002	91.92766999999999	99.97662	99.97685	99.97713	99.97643000000001	99.97627	1405.1788003499996
569	2018041600	38.95674	-78.2049	92.76371	281.58896	0.0	0.14123	282.05701	182.88	0.0039	0.00186	0.00132	4e-05	0.00133	8e-05	231.25055	223.30789	225.72276000000002	226.97963	228.63261	227.05053999999998	228.8582	228.09668	227.33182000000002	225.90242	94.47197	99.99788000000001	99.99786999999999	99.99807	99.99808	99.99792	875.1062035000002
570	2018041600	40.60048	-98.45891999999999	77.16322	271.92072	7.72267	0.18853	271.61804	640.08002	0.14908	0.13748	0.17075	0.0037600000000000003	0.15750999999999998	0.13375	284.49271	242.29201	251.6174	256.28586	262.44272	244.03027000000003	264.41452000000004	265.33957000000004	264.2326	255.74448999999998	84.70166	99.99977	96.77588	99.99977	99.99976	100.0	885.8250025
571	2018041600	40.59373	-95.90189000000001	79.10246	271.51694	3.2977300000000005	0.17717	271.22263	1158.23999	0.15036	0.13072	0.15455	0.0019	0.12252	0.10157000000000001	275.83047	238.99095	245.68161	251.02559	256.39407	238.90984	257.73386	258.22927999999996	258.08664	251.737	86.21137	100.0	84.07564	86.20877	92.68208	93.34881999999999	1205.47892975
572	2018041600	40.452290000000005	-91.43533000000001	82.49602	273.34589	0.0	0.15175	274.10648	853.44	0.11597	0.09258	0.10970999999999999	0.00252	0.08004	0.06444	269.51324	236.89099	242.00173999999998	247.39569	256.89078	237.51202	258.61801	259.00571	258.51403999999997	251.44482000000002	77.93609000000001	83.1841	100.0	91.94932	93.98456999999999	94.98083000000001	1197.5084012999996
573	2018041600	40.24255	-88.1557	85.0009	277.66064	0.0	0.15933	278.27234	1280.16003	0.06758	0.049530000000000005	0.06112000000000001	0.0019	0.04506	0.034730000000000004	266.90839	241.17537000000002	247.27281000000002	251.96437000000003	261.21921000000003	238.74721	262.7663	263.15558	262.77161	254.61482	84.1873	88.03674000000001	99.99955	99.99956	99.99934	99.99979	553.0596025
574	2018041600	40.200390000000006	-87.62872	85.40495	277.9852	0.0	0.15335	278.01403999999997	365.76001	0.07012	0.05968	0.08354	0.0019	0.0638	0.0335	268.24799	240.4639	246.7774	251.91272	261.94736	239.39487999999997	263.75937000000005	264.698	263.70743	255.18114	82.4494	99.99979	99.99979	99.99978	90.7971	96.83266	1119.0478106099997
575	2018041600	39.86462	-84.16852	88.07167	282.57797	0.0	0.14837999999999998	282.27335	701.03998	0.04847	0.03723	0.0686	0.0174	0.04131	0.02483	237.63407999999998	227.46717999999998	229.18176	229.54547000000002	230.88506	227.55712999999997	231.24399	230.79671000000002	230.13042000000002	229.13881	88.36847	99.99895	99.99871999999999	99.99893	99.99891	99.9989	910.5138016499997
576	2018041600	39.85288	-84.06418000000001	88.15249	282.39975	0.0	0.1561	282.09476	883.9199800000001	0.030639999999999997	0.01909	0.02998	0.0081	0.01007	0.01245	236.24661	227.97717000000003	229.99146000000002	230.62798999999998	232.05048	228.15828	232.56371000000001	232.0432	231.54878	230.25078	89.3881	99.99812	99.99811	99.99808	99.99803	99.99825	814.1588992000003
577	2018041600	38.91571	-77.47089	93.32513	280.94922	0.0	0.14148	281.68246	243.84	0.00263	0.00156	0.00132	4e-05	8e-05	8e-05	236.95412000000002	222.08142	224.48032999999998	225.97849	229.16315	227.3551	228.9973	227.96515	226.70859	225.12127999999998	99.99854	99.99851	99.9985	99.99831	99.99813	99.99817	342.5952000499999
578	2018041600	38.8451	-77.06494	93.64846	281.24652000000003	0.0	0.12124000000000001	281.31961	259.08002	0.00135	0.00063	0.00132	4e-05	-0.00117	8e-05	233.93167000000003	221.65965	224.16182	225.77467000000001	228.45427	226.94859	228.36861000000002	227.1701	226.14292999999998	224.72775	91.83196	99.99596	99.99571	99.99514	99.99407	99.99412	902.72870155
579	2018041600	38.809290000000004	-76.86227	93.81009	280.33801	0.0	0.14864000000000002	280.71103	137.16	0.00135	0.0009400000000000001	0.00132	4e-05	8e-05	8e-05	235.50905	222.18582	224.63837999999998	226.18107999999998	228.8102	227.15227000000002	228.6489	227.83336	226.77116	225.12127999999998	94.55022	99.99788000000001	99.99786	99.99748000000001	99.99653	99.99635	954.7098027000004
580	2018041600	40.630990000000004	-93.87491	80.63365	271.44379	0.06935	0.17173	272.8266	1981.19995	0.10324000000000001	0.08336	0.09974	0.0019	0.07754	0.06444	271.60464	238.52338999999998	244.81673999999998	249.95798	257.7738	238.25644	258.96881	259.17728	258.72705	251.737	83.3521	83.5172	83.84142	85.91235999999999	92.43615	91.6058	1146.3782058000002
581	2018041600	40.4934	-90.68526999999999	83.0575	273.72754	0.0	0.1645	274.14108	335.28	0.08922999999999999	0.06829	0.08853	0.0019	0.0688	0.05206	268.67752	238.75806	243.66197000000003	248.30469	257.7251	237.67833	259.49194	259.90271	259.44781	252.02835	90.29458000000001	99.99955	99.99955	99.99954	99.99977	99.99977	477.0627962999999
582	2018041600	39.79783	-82.90247	89.03711	284.11624	0.0	0.17463	283.89209	243.84	0.04593	0.04154	0.07732	0.031039999999999998	0.04256	0.05577000000000001	237.63407999999998	226.05962000000002	227.92801	228.33376	229.77379	226.94859	230.16585	229.78169	229.22972000000001	228.38897999999998	94.85477	99.99750999999999	99.99771	99.99789	99.99786	99.99805	698.7667001000003
583	2018041600	39.772079999999995	-82.69452	89.19878	284.24606	0.0	0.17279	284.07842999999997	731.52002	0.02555	0.0114	0.017519999999999997	0.005	0.00633	0.00627	232.19269	224.76599	226.02582	226.28194	227.73317000000003	226.33244	228.08687999999998	227.30331	226.70859	226.09647	99.98993	99.98987	99.99016999999999	99.9905	99.99059	99.99113	746.8996970000002
584	2018041600	39.11509	-78.16144	92.7549	280.22821	0.0	0.1542	280.66656	182.88	0.0039	0.0009400000000000001	0.00257	0.00066	0.00133	8e-05	233.08458	223.10737999999998	226.02582	227.37198999999998	229.25092	227.3551	229.68762	228.62	227.94957000000002	226.48317999999998	99.99895	99.99894	99.99915	99.99894	99.99915	99.99938	317.09359907
585	2018041600	38.24067	-121.90262	58.966609999999996	287.22729	0.0	0.18244000000000002	287.62827000000004	914.39996	0.47511000000000003	0.5142	0.54573	0.00562	0.37866	0.2798	292.43737999999996	235.75215	243.57166	249.24945	263.5531	240.03517000000002	266.0293	266.72754	265.67337000000003	254.04549	73.56296999999999	76.38356	99.9998	99.99979	99.99979	99.99956999999999	1217.5997997999991
586	2018041600	40.749109999999995	-95.47113	79.41776	271.48349	3.23279	0.17561	270.81293	1249.68005	0.15417999999999998	0.1424	0.16577	0.00128	0.13752	0.10528	275.51428	238.58222999999998	245.25162999999998	250.49509	255.38692000000003	237.67833	256.70395	257.22672	257.05319	251.15178999999998	84.66383	100.0	86.33476999999999	86.93496999999999	86.4557	91.066	1169.2788481
587	2018041600	40.74122	-95.04419	79.74091	271.78817999999995	0.55292	0.1702	272.22598	1219.19995	0.14144	0.11410999999999999	0.1421	0.00128	0.11377999999999999	0.09662000000000001	274.6503	238.58222999999998	244.99129	250.28105	256.49374	238.00941	257.91152999999997	258.48886	258.3006	251.737	84.40692	85.12856	86.3573	89.68198000000001	92.55164	100.0	1012.0147478
588	2018041600	40.45879	-88.87463000000001	84.42696	275.61411	0.0	0.16345	276.23618	426.72	0.06885	0.04369	0.05987000000000001	0.00066	0.04506	0.034730000000000004	268.53525	240.73946	246.44353999999998	250.92001000000002	260.57443	238.58411	262.72467	263.1965	262.52606000000003	254.04549	99.9989	99.99956999999999	99.99911	99.9991	99.99954	99.99954	260.83259779999975
589	2018041600	40.269859999999994	-86.55164	86.20456999999999	278.45727999999997	0.0	0.17264000000000002	277.99695	822.96002	0.0472	0.03292	0.04493	0.00128	0.03756	0.02483	268.81894	242.2397	248.95862000000002	254.3246	265.92487	240.7469	267.76907	268.17239	267.6033	257.96918	79.10814	79.38634	100.0	99.99976	85.62138	97.16261	1479.0928127999994
590	2018041600	39.952890000000004	-83.51123	88.54796	282.14447	0.0	0.17332	281.93634	914.4000199999999	0.04211	0.031389999999999994	0.056139999999999995	0.0267	0.030060000000000003	0.03721	240.68985	225.78753999999998	227.06419	227.66336	228.98705	226.84644	229.41251	228.81511	228.25645	227.44176000000002	92.29635999999999	99.99895	99.99893	99.99871	99.99892	99.99934	796.2392049499996
591	2018041600	39.09126	-77.52771	93.23541999999999	280.41916000000003	0.0	0.14095	280.70139	243.84	0.00263	0.00186	0.00132	0.00066	8e-05	8e-05	232.19269	221.12274	223.35085	224.7366	226.90666000000002	226.22898999999998	227.01737999999997	225.95786	224.99762	223.73511000000002	99.99661	99.9968	99.99699	99.99654	99.99601	99.99549	390.95679934999976
592	2018041600	38.70608	-75.40015	94.9328	282.22485	0.0	0.14336	282.05341	121.92	8e-05	-0.0006	8e-05	4e-05	8e-05	8e-05	251.16052000000002	223.70451	228.49126	233.28114	240.95777999999999	233.26952000000003	240.72037999999998	238.56347999999997	236.42171000000002	232.25131000000002	99.98833	99.9883	99.98639	99.98311	99.98266	99.98421	571.2688639000008
593	2018041600	38.23317	-122.32745	58.639469999999996	285.09006	0.0	0.13673	285.06818	1524.0	0.52987	0.5548	0.5831	0.0267	0.34368000000000004	0.30207	290.2608	235.29745	242.37717	246.81737	257.52994	237.51202	259.49194	260.07251	259.36328	249.6741	87.54746	100.0	100.0	100.0	100.0	100.0	769.4802982999998
594	2018041600	40.48401	-106.87665	70.76796	283.64758	0.0	0.13076	282.74329	2590.80005	0.25988	0.24389	0.26666999999999996	0.08125	0.14127	0.17583	255.7585	227.63821000000002	231.93265	234.41844	239.16942000000003	232.3605	240.0903	239.39854	238.37368999999998	235.07918999999998	43.55495	40.11745	40.561370000000004	42.92219	47.3447	52.41513	2812.999209450001
595	2018041600	40.84576	-98.03461	77.47484	271.81415	6.90333	0.1824	271.52203	640.08002	0.17328	0.15717	0.19442	0.004379999999999999	0.17	0.13499	282.80814	243.82281	252.63342000000003	256.23904	260.52808	242.22079	262.34882000000005	262.95062	262.64893	254.75667	82.94581	99.99979	100.0	94.78085	100.0	99.99976	969.8100999499999
596	2018041600	40.844640000000005	-96.75156	78.44433000000001	271.8587	5.4117	0.16924	271.32358	883.9199800000001	0.18729	0.16547	0.21061	0.00252	0.16251	0.12137	277.93591000000004	240.51924	247.59958999999998	252.62997000000001	257.18667999999997	239.63585	258.53009	259.04865	258.89713	252.31891000000002	76.96004	75.81435	74.92503	100.0	100.0	100.0	1015.5682043999998
597	2018041600	40.68906	-91.30783000000001	82.56456999999999	273.31763	0.0	0.16408	273.60837000000004	1005.8400300000001	0.11597	0.09781000000000001	0.11469000000000001	0.00128	0.08129	0.06196	270.31973	237.01492000000002	242.00173999999998	247.45309	257.33405	237.67833	259.14359	259.51941	258.98206	251.737	88.05836	98.80767	97.5621	97.87816	100.0	100.0	679.6278018
598	2018041600	40.38791	-86.96094000000001	85.87713000000001	278.84277000000003	0.0	0.15896	278.33945	411.47997999999995	0.058660000000000004	0.041839999999999995	0.0524	0.00128	0.031310000000000004	0.019880000000000002	266.59961	240.68454	247.35475	252.88332000000003	263.20007000000004	239.71596	264.65884	265.01932	264.47415	256.02505	79.50376	100.0	100.0	99.99977	100.0	99.99977	791.7942006000003
599	2018041600	40.2389	-85.38129	87.08913000000001	279.83997	0.0	0.16352	279.20062	1097.2800300000001	0.07267	0.07198	0.1122	0.0205	0.06505	0.06815	257.72006	234.90218	239.86518999999998	243.41913	248.44953999999998	234.34001	249.60237	248.68205	247.68211000000002	242.89877	82.43089	100.0	99.99977	99.99979	99.99955	99.99978	1172.9973985625004
600	2018041600	39.04603	-76.79276	93.79675	280.29764	0.0	0.12611	280.45895	182.88	0.00135	-0.0006	8e-05	4e-05	8e-05	8e-05	237.63407999999998	221.65965	224.16182	225.87672	229.16315	227.2538	228.9973	227.76735	226.52055	224.92477000000002	91.56052	99.99744	99.9974	99.9968	99.99625999999999	99.99571	1052.9570054
601	2018041600	38.99146	-76.48819	94.03922	280.68652000000003	0.0	0.12027	280.75085	365.76001	0.00135	0.0009400000000000001	8e-05	0.00066	-0.00117	8e-05	234.73852999999997	220.12762	222.17816000000002	223.44676	226.15782000000002	226.02142	226.21957	224.58186	223.3746	222.11948999999998	91.3408	94.3029	99.98949	99.98810999999999	99.98392	99.98169	837.4761038449999
602	2018041600	38.95465	-76.2854	94.20089	280.69641	0.0	0.13473	280.70322000000004	213.36	0.00135	0.00033	8e-05	4e-05	8e-05	0.00132	242.80884	222.18582	225.26262999999997	227.95227000000003	232.62163999999999	228.85056	232.03943999999998	230.8596	229.53122000000002	227.05973999999998	91.37204	99.99639	99.99636	99.99538000000001	99.99405	99.9937	1044.905202825
603	2018041600	38.26784	-122.55368	58.47416	282.73053	0.0	0.17149	283.67282	1524.0	0.34139	0.26234	0.31277	0.01182	0.19374	0.15479	285.86429	235.29745	242.65623	247.56763999999998	259.68759	237.76127999999997	261.84485	262.25023999999996	261.16497999999996	251.005	90.40666999999999	99.99792	99.99812	99.99808	99.99828000000001	99.99803	1031.9512120999998
604	2018041600	38.39691	-121.95676	58.95939	287.4299	0.0	0.1707	290.62908999999996	1524.0	0.34648	0.32723	0.41741000000000006	0.00562	0.26121	0.21791	283.20081	235.75215	243.66197000000003	249.7955	269.2963	241.83659	271.29266	271.67151	270.30167	256.58405	80.10032	100.0	100.0	100.0	99.99979	100.0	946.9882024499997
605	2018041600	38.502140000000004	-121.4577	59.36375	288.91864	0.0	0.14490999999999998	293.48911	2438.3999	0.44837	0.46653999999999995	0.50835	0.00872	0.33493	0.22161999999999998	287.30121	234.70255	242.09595	247.56763999999998	260.7132	238.74721	263.18161000000003	263.11462	262.27994	252.17372000000003	61.59782	66.04821	71.40907	74.94538	71.73624000000001	71.22169	2235.555620250001
606	2018041600	40.5134	-107.52264	70.27946	287.45428	0.0	0.15696	288.48953	2590.80005	0.23823000000000003	0.2239	0.25422	0.055220000000000005	0.14501	0.17088	258.85861	228.14514	233.28762999999998	237.19192999999999	244.53354	234.69208999999998	245.23109	244.62547	243.45966	238.82352999999998	29.50507	29.95133	30.68001	33.14754	37.29845	42.00152	2892.8568118499998
607	2018041600	40.91724	-95.89447	79.08677	271.65252999999996	5.8443	0.16872	271.21487	853.44	0.15927	0.13564	0.16078	0.0019	0.12252	0.10280999999999998	275.40796	239.16449	246.10677	251.13091	256.04364	238.25644	257.33255	257.83838	257.65738	251.59102000000001	78.61768000000001	77.86201	79.561	84.29308	92.71088	100.0	1277.1882086999994
608	2018041600	40.75869	-91.08755	82.72213	273.80716	0.05976	0.12237999999999999	273.92917	441.95999000000006	0.1096	0.08182	0.09974	0.00252	0.0663	0.05454	269.51324	237.07668999999999	242.09595	247.51041	257.62762000000004	237.76127999999997	259.49194	259.94516	259.40558	251.88277999999997	100.0	99.20484	99.99977	100.0	99.99977	100.0	531.4950019785716
609	2018041600	40.6776	-89.70421999999999	83.77238	275.18546000000003	0.0	0.15868	275.59457000000003	914.4000199999999	0.06885	0.04307	0.04243	0.00128	0.02257	0.02483	266.12836	239.79266	244.81673999999998	249.24945	259.73458999999997	238.25644	261.97112999999996	262.08466	261.20648	253.04178	87.9707	91.41959	99.39628	97.8227	96.53624	100.0	1080.0969045499999
610	2018041600	40.2311	-84.52682	87.7313	280.75156	0.0	0.18750999999999998	280.51678	1341.12	0.04083	0.031389999999999994	0.0524	0.0205	0.02132	0.02731	240.68985	228.06127999999998	229.85791	230.44986	231.88591	228.05857999999998	232.03943999999998	231.54748999999998	231.13791	229.88179	91.2362	99.9964	99.9968	99.99675	99.99693	99.99688	918.9720079499996
611	2018041600	40.06302	-83.06116	88.86256999999999	283.46396	0.0	0.14112	283.25229	243.84	0.03574	0.029539999999999997	0.043680000000000004	0.012440000000000001	0.02507	0.019880000000000002	241.78009	228.47806	231.29816	232.53081	234.91177000000002	229.33925	235.24127000000001	234.58562999999998	234.02427999999998	232.43085	90.67593000000001	99.99792	99.9979	99.99767	99.99786	99.99805	765.0734015785711
612	2018041600	40.03756	-82.85239	89.02416	283.61292000000003	0.0	0.1475	283.43445	914.4000199999999	0.02682	0.01755	0.02375	0.00748	0.00882	0.01122	238.28871	227.38127000000003	230.12447999999998	231.24447999999998	233.58373999999998	228.85056	233.72621	233.20557999999997	232.53725	230.80118	90.53406	99.99813	99.99812	99.99786999999999	99.99805	99.99825	746.8108051499999
613	2018041600	39.98553	-82.43524000000001	89.34741	284.6091	0.0	0.16369	284.48782	944.88	0.02428	0.012320000000000001	0.01876	0.00562	0.00757	0.00627	237.63407999999998	226.50723	228.90732000000003	230.27083	232.54051	228.65372000000002	232.62888999999998	231.91962	231.19676	229.51117000000002	99.99221	99.99278000000001	99.9929	99.99325	99.99401999999999	99.99419	674.8526025625
614	2018041600	39.91847	-81.91473	89.75140999999999	285.69763	0.0	0.1574	285.58505	172.71999	0.019180000000000003	0.01048	0.01254	0.00314	0.0038299999999999996	0.00379	236.95412000000002	225.87851	228.90732000000003	230.44986	232.78346000000002	228.55502	232.75906	231.91962	231.25554	229.51117000000002	93.563	99.99039	99.9905	99.99083	99.99076	99.99051	1050.1503054499995
615	2018041600	39.64312	-79.94611	91.2869	285.25885	0.0	0.13460999999999998	285.57468	1097.2800300000001	0.01027	0.00463	0.00755	0.00252	0.0038299999999999996	0.00255	230.25162000000003	221.23102000000003	223.02039	223.88228999999998	225.29861	225.60362	225.33559	224.23285	223.44027999999997	222.7294	83.4352	100.0	100.0	100.0	100.0	100.0	1588.9224121500008
616	2018041600	39.549459999999996	-79.3277	91.77179	278.5871	0.0	0.12613	279.52313	91.44	0.00772	0.00279	0.00257	0.00066	8e-05	8e-05	228.04991	220.24007999999998	221.83461	222.67041	224.32204	225.18221	224.28546	223.31577000000001	222.44843999999998	221.91508	97.35840999999999	99.99979	99.99956999999999	99.99979	99.99937	99.99958000000001	640.5879961500007
617	2018041600	39.19655	-77.17673	93.469	278.90067	0.0	0.15023	279.33597000000003	182.88	0.00135	0.00033	8e-05	0.00066	8e-05	8e-05	230.25162000000003	221.01404	223.18605	224.31221000000002	226.25217	226.02142	226.07324	225.20496	224.28824	223.53502000000003	99.99808	99.99826999999999	99.99826999999999	99.99785	99.9973	99.99693	356.0318001999999
618	2018041600	38.5174	-121.78426	59.11765	287.21021	0.0	0.16868	288.20853	944.88	0.51077	0.5351199999999999	0.57189	0.009340000000000001	0.43363999999999997	0.38376	303.05481000000003	234.50159	241.62243999999998	247.33822999999998	259.45187000000004	238.42052	262.7663	263.72693	262.68985	251.88277999999997	73.97844	74.47669	80.37135	99.9998	99.99979	99.99958000000001	1461.79541745
619	2018041600	38.724270000000004	-120.78253000000001	59.92641	285.62457	0.0	0.12279000000000001	287.00815	853.44	0.49549	0.47515	0.54199	0.0422	0.4124	0.3751	299.2038	233.19627000000003	239.86518999999998	243.73434	250.21571	235.3027	252.52847000000003	253.13692000000003	252.39562999999998	245.57242999999997	58.60795	61.361819999999994	66.45421999999999	73.47984	79.50283	99.99978	1706.9054034000003
620	2018041600	38.88361	-119.97707	60.57343	278.7905	6.54362	0.09807	277.9216	1828.80005	0.44327	0.43086	0.48841999999999997	0.0391	0.33118000000000003	0.31074	295.36124	232.84297	239.25995	243.35578999999998	250.93881000000002	235.8206	252.86206	253.04469	252.07674	245.41722000000001	67.20535	69.36417	72.86719000000001	78.25664	99.99953000000001	99.9993	1304.1630044714286
621	2018041600	41.00568	-98.35736	77.22489	271.85162	6.20569	0.18841	271.48196	670.56	0.16819	0.1504	0.18320999999999998	0.0037600000000000003	0.15625999999999998	0.13004000000000002	282.48962	243.62282000000002	252.56168	256.37936	260.62073	242.29733	262.4743	263.07364	262.73073999999997	254.89833	83.83406	100.0	100.0	94.8447	98.25882	93.95483	993.6861018000003
622	2018041600	40.98793	-95.24982	79.5676	271.17371	0.9267200000000001	0.17317000000000002	270.5322	1432.56006	0.12107000000000001	0.09935	0.12092	0.00128	0.09254	0.08548	277.35263	238.28692999999998	244.81673999999998	250.17365	257.96817000000004	238.50237	259.53537	259.3913	258.76959	251.737	84.03327	100.0	99.99977	100.0	100.0	100.0	771.4488058999997
623	2018041600	40.18051	-83.35846	88.61581	281.89023	0.0	0.1762	281.85706	640.08002	0.02682	0.01324	0.01876	0.005	0.0050799999999999994	0.00627	239.52957	229.05138	231.42598999999998	232.61493	234.83475	229.0466	235.24127000000001	234.82273999999998	234.36333	232.25131000000002	92.69445	99.99831999999999	99.99852	99.99829	99.9987	99.99846	872.0582062499993
624	2018041600	39.95687	-81.58471999999999	89.98953	286.27893	0.0	0.14429	286.04947000000004	1371.5999800000002	0.019180000000000003	0.01017	0.01378	0.00314	0.00757	0.00627	233.08458	223.40761	225.41678	226.28194	227.82398999999998	226.64147999999997	227.94547000000003	227.10338	226.3949	225.51282	90.52334	99.98473	99.98501999999999	99.98533	99.98524	99.9843	1551.8637994999997
625	2018041600	39.4147	-77.97159	92.81796999999999	280.33621	0.0	0.15087	280.41602	243.84	0.00263	0.0009400000000000001	0.00132	-0.00058	8e-05	8e-05	228.04991	219.90121000000002	221.48712	222.21837000000002	223.32111	224.65018999999998	223.44557000000003	222.81597999999997	222.04756	221.50461	99.99851	99.99873000000001	99.99871999999999	99.99849	99.99831	99.99876	401.5486013999998
626	2018041600	39.18569	-76.64435	93.86865999999999	279.90527000000003	0.0	0.13889	280.28595	152.39999	0.00135	0.00125	0.00132	-0.00058	8e-05	-0.00116	232.19269	220.12762	222.00687000000002	223.22681	225.29861	225.60362	225.48392	224.0927	222.91312000000002	221.71013	92.1441	99.99507	99.99481999999999	99.9948	99.99348	99.99235999999999	1042.2128061
627	2018041600	38.67941	-121.41086999999999	59.437709999999996	289.05352999999997	0.0	0.16527999999999998	292.50766	2590.80005	0.46747	0.36567	0.49091	0.01182	0.31619	0.25504	288.34589	233.61472	240.75441	245.99388	257.62762000000004	237.76127999999997	259.66553	260.24197000000004	259.44781	250.11967	63.84012	66.55856999999999	72.36708	79.234	79.33018	77.1576	2345.3344115000014
628	2018041600	40.7733	-106.2717	71.24231	282.64651000000003	0.0	0.15394000000000002	285.34415	3657.6001	0.38978	0.41026	0.47472	0.06575	0.4174	0.36272	292.92856	227.55284	233.04529	237.04311	243.45625	234.60428	245.17792000000003	244.41933999999998	243.00543	238.65671	35.18862	41.080220000000004	43.238690000000005	47.790659999999995	54.52591999999999	60.87166	2396.33762355
629	2018041600	41.049929999999996	-94.38959	80.20993	270.71362	3.61562	0.17426	270.4115	883.9199800000001	0.14526	0.13687	0.17075	0.0019	0.12877	0.09662000000000001	274.6503	238.99095	245.51018	250.22737	256.69263	237.84412999999998	257.91152999999997	258.05579	257.65738	251.005	82.91403000000001	83.14359	84.67262	93.86896999999999	91.98382	91.97539	1020.5593070999996
630	2018041600	41.0285	-93.63959	80.7754	270.12915	2.9597900000000004	0.16875	269.99072	274.32001	0.12871	0.12240999999999999	0.14832	0.0019	0.10253	0.09414	275.83047	239.10674	245.07827999999998	249.63242999999997	257.52994	237.84412999999998	259.405	259.73257	259.27869	251.737	92.05848	92.27051999999999	92.60034	92.82549	92.38099	92.01762	880.0338084999996
631	2018041600	41.01791	-93.3183	81.01774	270.56671	2.21725	0.16859000000000002	269.97958	670.56	0.13253	0.13041	0.18195999999999998	0.00314	0.15625999999999998	0.13375	280.66272000000004	238.69955	244.37677000000002	248.80747999999997	255.99338999999998	237.09407000000002	257.68936	257.40195	256.57583999999997	249.97134	82.7742	100.0	100.0	87.17474	92.07411	91.26865	1190.8790004
632	2018041600	40.94189	-91.49988	82.39095	273.13593	0.10958	0.17003	273.15601000000004	944.88	0.10450999999999999	0.08182	0.09725	0.0019	0.07754	0.06072	268.9595	237.44481000000002	242.65623	247.85265	257.13745	237.51202	258.79361	259.1344	258.64191	251.29842000000002	86.35963000000001	85.16888	97.40477	99.99954	99.99954	99.99953000000001	749.3254019500001
633	2018041600	40.55187	-86.07822	86.51089	278.79849	0.0	0.18506	278.20819	640.08002	0.04465	0.031389999999999994	0.043680000000000004	0.0019	0.031310000000000004	0.03721	269.64966	244.85303	251.54385	256.00412	264.85852	240.58948999999998	266.66626	267.00259	266.34692	257.55545	84.64522	100.0	100.0	100.0	92.66861999999999	97.92118	1214.04380495
634	2018041600	40.511070000000004	-85.65585	86.83405	279.75354	0.0	0.16399	279.16461	1524.0	0.04975	0.03385	0.043680000000000004	0.00128	0.02882	0.022359999999999998	265.48425	244.90129	252.05597000000003	256.37936	262.80032	240.3526	264.25125	264.65771	264.51431	256.44458	84.96365	99.99979	99.99956999999999	99.99979	99.99977	99.99979	923.0868015500004
635	2018041600	39.62751	-78.77127	92.16702	281.04477	0.0	0.13335	280.85657000000003	182.88	0.00517	0.00125	0.00257	0.00128	8e-05	8e-05	233.08458	221.33882000000003	223.51474	224.63101	226.62743999999998	226.02142	226.80095	225.95786	224.93346	223.73511000000002	99.98918	99.98911	99.98926999999999	99.98962	99.98925	99.98786	498.94489852500067
636	2018041600	38.71584	-121.63806000000001	59.272569999999995	288.08124	0.0	0.16364	290.04172	3352.80005	0.50058	0.52281	0.55569	0.01492	0.37990999999999997	0.29465	291.7121	233.7529	240.75441	245.93443	256.74225	237.26162999999997	259.36151	259.77515	258.93958	249.82282999999998	65.85696999999999	69.21238000000001	74.75463	100.0	99.99979	99.99979	1404.5946167
637	2018041600	41.16245	-96.10361	78.9137	271.31201	6.39917	0.17739000000000002	270.59152	883.9199800000001	0.15927	0.13718	0.16701	0.0019	0.13752	0.11023	276.9559	239.0489	245.85226	251.02559	256.44394	238.25644	257.82275	258.40244	258.25784	251.737	82.59538	100.0	100.0	100.0	92.7291	91.0144	1006.5258014000005
638	2018041600	41.15981	-95.88882	79.07525	271.46625	7.96908	0.14724	270.73467999999997	792.47998	0.158	0.14456	0.17324	0.0019	0.14377	0.10776	276.85571	239.16449	246.02212999999998	250.97284	256.49374	238.25644	257.82275	258.22927999999996	258.08664	251.59102000000001	80.73505	100.0	100.0	100.0	100.0	91.20456	1036.5232025499997
639	2018041600	41.06627	-92.45621	81.66	271.01379	2.24898	0.16419	270.62045	1127.76001	0.09177	0.060289999999999996	0.0661	0.0019	0.03756	0.04092	264.98865	237.38376	243.0251	248.07927999999998	257.03893999999997	237.26162999999997	258.83743	259.26297	258.81212999999997	251.44482000000002	84.72636999999999	100.0	100.0	100.0	92.73109000000001	91.13058000000001	1069.28920458
640	2018041600	41.04295	-91.9209	82.06384	272.35477000000003	0.13518	0.17088	272.93301	944.88	0.1147	0.10580999999999999	0.13338	0.00252	0.11377999999999999	0.0929	276.9559	237.07668999999999	242.37717	246.81737	253.99706	236.50349	256.34235	256.21201	255.21757999999997	248.92712000000003	87.90778	100.0	100.0	100.0	100.0	100.0	1183.58920585
641	2018041600	40.96516	-90.4241	83.19469000000001	274.06729	0.04912	0.16825	274.26971000000003	609.59998	0.0905	0.07167000000000001	0.08853	0.00128	0.0688	0.05082	271.47927999999996	237.50572000000003	242.56346000000002	248.02274	258.64307	237.92683	260.69876	261.25189	260.66544	252.89757999999998	90.1245	99.41538	98.12945	99.99976	100.0	99.99976	545.5665994999998
642	2018041600	40.70005	-86.80615	85.9412	278.31018	0.0	0.15871	277.94247	822.96002	0.058660000000000004	0.03938	0.04991	0.00128	0.03506	0.02607	266.59961	241.12118999999998	247.76196000000002	253.13521	262.57709	239.23366000000001	264.25125	264.65771	264.27289	255.88487	84.5584	100.0	100.0	100.0	100.0	99.99977	757.1232004099998
643	2018041600	40.64212	-86.17081	86.42588	278.94777999999997	0.0	0.19049000000000002	278.66931	640.08002	0.04847	0.04154	0.06112000000000001	0.00066	0.05131	0.03968	270.84225	244.3665	250.95047000000002	255.76801	266.05157	240.90384	268.00351	268.36593999999997	267.87616	258.10672	85.56272	100.0	99.99979	100.0	99.99977	99.99977	1281.1506067999994
644	2018041600	40.40133	-83.85089	88.20326999999999	280.41652999999997	0.0	0.17087	280.34219	822.96002	0.03574	0.02401	0.03745	0.0112	0.02257	0.01741	240.11907999999997	228.47806	230.78166000000002	231.85048999999998	234.36975	228.75224	234.67766	234.04903	233.39872999999997	231.71046	99.99873000000001	99.99874	99.99891	99.9985	99.99891	99.99913000000001	395.3509989166667
645	2018041600	40.31542	-83.11624	88.76881	282.39178	0.0	0.16357	282.23862	670.56	0.03447	0.026160000000000003	0.04243	0.01616	0.01882	0.022359999999999998	238.28871	226.86015	229.04482000000002	229.54547000000002	231.13747	227.55712999999997	231.44388999999998	231.17318999999998	230.60625	229.32518	92.19253	99.99746999999999	99.99767	99.99766	99.99783000000001	99.99805	798.0680006000001
646	2018041600	39.13769	-75.47879	94.74873000000001	279.92932	0.0	0.15589	279.79177999999996	213.36	8e-05	2e-05	8e-05	-0.00058	8e-05	8e-05	264.13723999999996	225.69621	231.80672	238.50565	252.62389	239.39487999999997	252.76689	250.41811	247.63417	240.47527000000002	94.17712	99.9983	99.99809	99.9979	99.99733	99.99736999999999	678.4594021500001
647	2018041600	39.02102	-74.87146	95.23364000000001	280.73398	0.0	0.11299000000000001	280.55212	213.36	8e-05	0.0009400000000000001	8e-05	4e-05	8e-05	8e-05	262.32883	225.87851	232.43172	239.70628	252.08617999999998	238.82858	251.95292999999998	250.03562999999997	248.01693999999998	241.29012000000003	95.06725	99.99915	99.99915	99.99855	99.99876	99.99899	713.38440505
648	2018041600	38.535779999999995	-122.86433000000001	58.2987	284.61517000000003	0.0	0.14506	284.51732999999996	883.9199800000001	0.51077	0.43271000000000004	0.53576	0.06017	0.24497	0.24638000000000002	284.41846	235.16627999999997	241.43132000000003	243.92233	249.93491	233.80747999999997	251.90475	252.25645	251.52747999999997	244.32352999999998	81.24825	99.99729	99.99728	99.99724	99.99739	99.99739	1196.7514890999998
649	2018041600	38.91854	-121.06212	59.754619999999996	285.75366	0.0	0.1285	285.65652	2438.3999	0.57572	0.57202	0.6229600000000001	0.05831	0.43488999999999994	0.39738	304.68179	232.55723999999998	238.85071000000002	241.93618999999998	247.27681	234.34001	250.19749	250.37039	249.06102	242.89877	67.09524	66.52029	70.06113	78.42429	99.99873000000001	99.99892	1764.7920243500005
650	2018041600	41.24827	-96.63965	78.50607	271.2504	5.11735	0.17544	270.90619	822.96002	0.17837999999999998	0.15532	0.18944	0.0019	0.14127	0.10899	276.03902999999997	239.6226	246.69422999999998	251.80933	256.84131	238.99097000000003	258.133	258.61838	258.47141	251.88277999999997	82.56224	100.0	79.07138	100.0	92.45271	93.56185	1066.8254059624999
651	2018041600	41.2392	-95.77942	79.15222	270.82599	6.17286	0.17245	270.41541	1188.7199699999999	0.14144	0.1138	0.1421	0.00128	0.11503	0.09909	276.24579	238.87472999999997	245.85226	250.76117000000002	256.79177999999996	238.17422000000002	258.17725	258.66152999999997	258.38602000000003	251.737	85.37643	100.0	100.0	100.0	100.0	100.0	852.2969995800004
652	2018041600	40.92657	-88.60138	84.56379	274.98557	0.030410000000000003	0.15608	275.52213	243.84	0.06885	0.044610000000000004	0.0686	0.00128	0.038810000000000004	0.0335	269.92001	240.51924	246.5273	251.02559	262.93387	239.31435	264.12854	263.76761	262.40311	253.90267999999998	96.67291	99.99956999999999	99.99979	99.99955	99.99977	99.99979	449.4276015791668
653	2018041600	40.74211	-86.3696	86.26012	279.09854	0.0	0.16410999999999998	278.48816	1127.76001	0.039560000000000005	0.02216	0.028730000000000002	0.00128	0.016319999999999998	0.008740000000000001	273.63962000000004	243.32054	249.96703	255.24414	271.30386	242.83026	273.44092	273.55765	272.4137	260.55422999999996	79.90065	99.99977	100.0	99.99979	94.68725	97.58405	988.2124024500002
654	2018041600	40.52848	-84.25623	87.87585	280.36572	0.0	0.18259	280.0679	792.47998	0.03192	0.02155	0.03621	0.013059999999999999	0.01132	0.02483	241.24315	228.64305	231.29816	232.27718	234.68027	229.0466	235.05399	234.40727	233.74057000000002	232.07143	94.60126	99.99767	99.99764	99.99761	99.9978	99.998	971.0166016999996
655	2018041600	40.33117	-82.5755	89.1685	283.21768	0.0	0.1634	283.06891	365.76001	0.023	0.01201	0.01378	0.004379999999999999	0.0050799999999999994	0.00627	238.91995	226.32906	229.4539	230.80521000000002	233.26537000000002	228.75224	233.53407	232.77975	232.01557999999997	230.0665	93.62124	99.9975	99.99726	99.99766	99.99786	99.99805	754.3800032
656	2018041600	38.934909999999995	-121.3905	59.50875	289.5632	0.0	0.17708	290.2485	1828.80005	0.46747	0.4118	0.48468	0.01554	0.31869000000000003	0.29217	297.55435	233.54539	240.26308999999998	245.0929	254.61919	236.75739	257.33255	257.66409	256.96657999999996	248.4763	61.05915	63.34256	68.49695	77.28415	99.9956	99.99577	1609.3821126499997
657	2018041600	41.10733	-104.91341000000001	72.28242	284.94424	0.0	0.18757000000000001	284.75568	1676.4000199999998	0.18474000000000002	0.15900999999999998	0.17324	0.0174	0.08504	0.11765999999999999	260.76541000000003	229.85075	236.51157999999998	242.3284	251.97797000000003	238.33853	252.95706	252.67471	251.6651	245.88217000000003	31.649040000000003	32.119	34.07108	37.172940000000004	41.11697	45.253479999999996	3167.6340198399994
658	2018041600	41.11379	-104.80643	72.36322	284.7193	0.0	0.17573	285.18557999999996	2743.19995	0.18984	0.16762	0.20065	0.01864	0.12377	0.13746	268.39206	230.008	237.05697999999998	243.98479	258.01662999999996	241.52737000000002	258.92505	258.14255	257.00989	249.07697000000002	34.05273	34.28076	36.39617	39.79492	43.6005	47.49992	3217.1640158500018
659	2018041600	41.3215	-95.88507	79.06766999999999	271.01361	8.279010000000001	0.14866	270.2832	1280.16003	0.15417999999999998	0.13502	0.16327	0.0019	0.12877	0.09662000000000001	274.42935	238.93289	245.93727	250.86712999999997	256.69263	238.09188999999998	258.00018	258.44565	258.21506	251.737	82.7573	100.0	99.99977	100.0	100.0	100.0	832.0786033499998
660	2018041600	41.23214	-92.55179	81.57135	270.60168	4.2583	0.16218	270.1485	518.15997	0.10705999999999999	0.07844	0.10347999999999999	0.00252	0.08879	0.10404000000000001	278.59946	237.50572000000003	243.0251	247.51041	254.36082000000002	236.33356	256.43292	256.47791	255.70177	249.22661000000002	86.48517	85.31827	88.16377	94.26156999999999	92.65254	93.44688000000001	898.7205875357143
661	2018041600	41.05948	-89.33825999999999	83.99432	273.5423	0.26834	0.14733	274.00275	335.28	0.07777	0.06337000000000001	0.08977	0.00252	0.06755	0.06444	271.22656	240.24176	245.16505	247.85265	254.77361000000002	236.58826000000002	257.06381	255.90071	254.01857	247.87197999999998	95.16563000000001	99.2865	99.99979	99.99978	100.0	99.99977	368.1475997249999
662	2018041600	40.16093	-80.67743	90.61848	287.92084	0.0	0.13128	287.96371	579.12	0.012819999999999998	0.00494	0.0038200000000000005	0.00066	8e-05	8e-05	228.04991	223.20782000000003	225.10772999999998	225.97849	227.27603	226.22898999999998	227.51907000000003	226.83577000000002	226.26903	225.31728999999999	97.23191	99.97749	99.97798	99.9789	99.97977	99.98023	1210.6909972321432
663	2018041600	40.10137	-80.26132	90.94164	286.20105	0.0	0.14929	286.3631	213.36	0.01154	0.00279	0.00506	0.00066	8e-05	8e-05	230.25162000000003	222.70174	224.79561	225.4666	226.99933	226.12531	227.08932000000001	226.36462000000003	225.82668999999999	224.72775	91.80394	99.99898	99.99875	99.99896	99.99876	99.99856	1296.3652029500006
664	2018041600	39.714	-77.78009	92.88099	280.08092999999997	0.0	0.17686	280.14886	304.79999	0.0039	0.00156	0.00132	0.00066	8e-05	8e-05	228.04991	220.24007999999998	221.48712	222.10439	223.32111	224.65018999999998	223.59927000000002	222.81597999999997	221.98053	221.09184	88.39554	99.9968	99.99677	99.99634	99.99638	99.99583	1015.3650133099998
665	2018041600	39.57351	-76.95929	93.52745	277.45755	0.0	0.15391	277.88092	213.36	0.00135	-0.0009	0.00132	4e-05	8e-05	8e-05	230.25162000000003	219.90121000000002	221.83461	223.11629	224.91082999999998	225.39337	224.81311000000002	223.74081	222.78067000000001	221.91508	99.99935	99.99915	99.99934	99.99936	99.99896	99.9992	274.28443739124987
666	2018041600	41.41281	-97.28439	78.01404000000001	270.92166000000003	3.43435	0.17199	270.29562000000004	762.0	0.1771	0.16455	0.19566	0.00314	0.15875999999999998	0.1288	279.60751	242.08229	249.7366	254.07942000000003	258.30661000000003	239.71596	259.75217000000004	260.36887	260.20532000000003	253.18575	84.73854	99.99978	100.0	94.33317	94.56538	91.6484	864.4382031000002
667	2018041600	41.404990000000005	-96.09869	78.90243000000001	270.65521	8.16489	0.17947000000000002	270.08759	1066.80005	0.16309	0.13748	0.17449	0.0019	0.13752	0.10528	276.45081	239.16449	245.93727	250.92001000000002	256.84131	238.09188999999998	258.30975	258.87677	258.64191	251.88277999999997	82.48276	100.0	99.99976	100.0	100.0	100.0	758.0376028999992
668	2018041600	41.38795	-95.02121	79.70998	270.91977	3.42769	0.17987	270.87838999999997	1188.7199699999999	0.13253	0.11134000000000001	0.1396	0.00128	0.10253	0.08795	275.40796	238.34621	244.99129	249.90388	256.24417	237.59523	257.60031000000004	257.62042	257.13974	250.71074	79.52855	100.0	99.99977	100.0	92.16056999999999	100.0	893.6736087499999
669	2018041600	41.27507	-91.68655	82.21351999999999	272.36636	0.48904	0.17893	272.76981	701.03998	0.10833	0.07998	0.10720999999999999	0.00252	0.08628999999999999	0.07558	271.47927999999996	237.44481000000002	242.47041000000002	245.93443	250.994	235.3027	252.86206	253.32103999999998	252.93979	247.41634	94.12556	97.96239	99.99977	98.59713	98.56249	97.23846999999999	704.95160150625
670	2018041600	41.0305	-87.83374	85.121	276.38321	0.0	0.16435	276.95581	365.76001	0.058660000000000004	0.04	0.04866	0.00066	0.03631	0.02731	265.96906	240.24176	246.7774	251.49752999999998	259.40463	238.42052	261.0827	261.37729	260.87387	253.3295	84.60489	99.99979	99.99956	99.99979	100.0	100.0	663.3463963499997
671	2018041600	40.97795	-87.19452	85.60561	277.56338999999997	0.0	0.16441	278.0249	304.79999	0.062479999999999994	0.04523	0.057379999999999994	0.00128	0.038810000000000004	0.02978	266.44363	240.24176	246.69422999999998	252.11887000000002	261.1734	238.82858	262.80795	263.07364	262.73073999999997	254.75667	87.41761	99.99935	99.99911	99.99934	99.99932	99.99953000000001	628.1674045
672	2018041600	40.8215	-85.495	86.89796	279.76071	0.0	0.168	279.27338	883.9199800000001	0.04975	0.034460000000000005	0.04243	0.00128	0.02632	0.02112	265.32025	242.70735	250.95047000000002	256.1452	263.06711	240.58948999999998	264.45529	264.93912	264.71509	256.58405	85.85098	99.99936	99.99936	99.99935	99.99955	99.99956	901.5222019500001
673	2018041600	40.66517	-84.01459	88.02885	280.052	0.0	0.17999	279.8483	182.88	0.03319	0.020319999999999998	0.031219999999999998	0.01182	0.013819999999999999	0.019880000000000002	239.52957	227.03496	228.90732000000003	229.72822999999997	231.63786000000002	227.7583	232.36766	231.79582000000002	230.96114	229.69669	99.99852	99.99851	99.99871	99.99849	99.99869	99.99866	417.1950036999996
674	2018041600	39.99341	-78.99625	91.90687	278.73242	0.0	0.15049	279.06522	182.88	0.00645	0.00432	0.00257	4e-05	8e-05	0.00132	243.30237000000002	225.0484	229.31812000000002	232.36191000000002	236.86966	230.77766	236.65787000000003	235.47048999999998	234.30693	231.71046	95.85018000000001	99.99123	99.99104	99.98969	99.98873	99.98793	388.2771002500002
675	2018041600	39.0705	-121.54478	59.42162	288.58139	0.0	0.16969	288.81186	1676.4000199999998	0.38214000000000004	0.34906	0.39623	0.03848	0.24372	0.25876	275.83047	233.19627000000003	239.66455	243.79712999999998	252.57036000000002	235.3027	253.80664	253.77957	252.80402999999998	245.57242999999997	62.97371999999999	64.76478	69.83700999999999	78.48226	99.99748000000001	99.99723	1592.554606700001
676	2018041600	39.09137	-121.44403	59.50251	289.14319	0.0	0.1698	289.9317	1356.35999	0.45983	0.44101	0.51458	0.053360000000000005	0.42113999999999996	0.37385999999999997	305.03958	232.9848	238.95347999999998	242.39338999999998	252.35571000000002	235.3027	254.5999	253.50477999999998	251.48154	243.85095	59.94053	62.82776	67.53858000000001	75.68121	99.99893	99.99915	1857.52740915
677	2018041600	41.48999	-96.52869	78.57566	270.97314	4.52125	0.15993	270.1973	883.9199800000001	0.158	0.13932999999999998	0.16701	0.00128	0.13877	0.11147	277.646	239.7361	246.19127000000003	251.02559	256.69263	238.25644	258.26562	258.74768	258.64191	251.88277999999997	82.14846	100.0	100.0	94.3745	92.40735	90.83256	843.4578028999995
678	2018041600	41.410270000000004	-92.97076	81.24056	270.40482000000003	6.055219999999999	0.16787	269.8826	944.88	0.12616	0.1135	0.13587	0.00624	0.11628	0.10280999999999998	276.34851000000003	238.34621	243.29936	246.23082999999997	250.71739	235.12894	252.90957999999998	253.22905	252.80402999999998	247.26398999999998	85.66834	100.0	100.0	100.0	92.07448000000001	94.27135	1281.0134458999999
679	2018041600	40.635059999999996	-83.04987	88.7516	281.50406	0.0	0.16563	281.46164	335.28	0.02937	0.01786	0.02998	0.0081	0.013819999999999999	0.01369	241.78009	227.12195	229.85791	231.59203	234.83475	229.0466	235.05399	234.28807	233.74057000000002	231.5294	94.53161	99.99705	99.99722	99.99725	99.99718	99.99783000000001	963.8284074000003
680	2018041600	39.394	-75.07425	94.97304	278.76018999999997	0.0	0.13035	278.60577	274.32001	8e-05	0.00033	8e-05	4e-05	8e-05	8e-05	258.18292	224.38477999999998	229.4539	234.81625	246.07617000000002	235.73462	245.91837	244.00533	241.62775	235.9442	92.54164	99.99826999999999	99.9987	99.99786	99.99754	99.99735	845.0402246999997
681	2018041600	41.301120000000004	-105.69032	71.70692	283.86893	0.0	0.19019	284.67992999999996	2438.3999	0.37195	0.33092	0.41243	0.06017	0.20374	0.20182	271.47927999999996	227.20866	232.05811	235.36607	241.02524	233.35957000000002	242.46298	241.36314	239.96452000000002	236.1162	28.56275	29.70448	32.22097	36.5051	42.02581	47.53378	2620.7212160999993
682	2018041600	41.5557	-95.33936	79.46021	270.6973	3.49556	0.1853	270.07639	883.9199800000001	0.15673	0.13318	0.15954000000000002	0.0019	0.12003	0.0929	274.6503	238.16803	244.81673999999998	249.95798	256.09384	237.51202	257.51114	258.40244	257.91516	251.29842000000002	85.3835	86.48335	95.62312	93.96342	95.8206	94.1343	774.8143025000002
683	2018041600	41.51656	-93.72028	80.67147	270.52029	2.26332	0.1632	269.96948	914.4000199999999	0.13508	0.13379000000000002	0.16327	0.0019	0.13752	0.10280999999999998	278.69277999999997	238.87472999999997	244.81673999999998	249.19446000000002	256.84131	237.26162999999997	258.83743	259.17728	258.5993	251.15178999999998	83.75831	99.99976	100.0	100.0	100.0	100.0	826.8462013999998
684	2018041600	41.409690000000005	-91.13504	82.60944	272.74737999999996	0.0	0.17014	273.48947000000004	762.0	0.10069	0.07936	0.09351	0.00128	0.0663	0.057010000000000005	269.37607	237.44481000000002	242.93323999999998	248.13576	257.43207	237.51202	259.49194	260.32657	259.49008	251.88277999999997	84.21758	87.94991	100.0	100.0	100.0	92.54912	1002.9952008375
685	2018041600	41.0534	-86.2114	86.32423	278.82977	0.0	0.15971	278.27862999999996	792.47998	0.03574	0.02155	0.04119	0.00128	0.03756	0.02112	277.05568999999997	244.2191	250.95047000000002	256.05121	273.17435	243.28316	274.85596	275.12023999999997	274.08255	261.49188	86.02926	99.99977	100.0	99.99978	99.99977	99.99977	927.1253980499998
686	2018041600	40.94983	-85.14862	87.13185	279.93607000000003	0.0	0.17440999999999998	279.2467	1402.07996	0.05612	0.04861	0.07981	0.005	0.040060000000000005	0.034730000000000004	259.29736	235.16627999999997	241.62243999999998	247.04965	254.46432000000001	236.92598999999998	254.64629	254.37181	253.66035	247.87197999999998	86.7542	99.99915	99.99936	99.99913000000001	99.99934	99.99956999999999	964.1586046099997
687	2018041600	40.086490000000005	-78.53943000000001	92.22115	279.79807	0.0	0.15012999999999999	279.82672	274.32001	0.00517	0.00186	0.00257	0.00066	8e-05	8e-05	231.25055	221.12274	223.51474	224.7366	226.8138	226.02142	226.80095	225.82167	224.99762	223.93466	99.98491	99.98506	99.98538	99.98533	99.98432	99.98295	311.7976998124998
688	2018041600	40.79485	-111.98352	66.93611999999999	294.38577000000004	0.0	0.16544	296.66925	7010.3999	0.11215	0.07321	0.10099	0.010579999999999999	0.07754	0.05577000000000001	291.25604	231.68287999999998	241.3354	250.44168	283.04498	251.81836	286.49567	286.28348	284.26941	265.55557000000005	17.76912	18.03784	18.9944	20.9174	23.43394	25.96892	6778.752013199999
689	2018041600	41.64748	-98.90621999999999	76.79189000000001	271.55753	7.37011	0.19147	271.328	609.59998	0.18729	0.18361	0.20314000000000002	0.00562	0.16875	0.13994	282.96591	243.21915	252.41782999999998	256.1452	260.29587000000004	241.75945	262.09722999999997	262.82742	262.48508	254.75667	86.03307	100.0	96.30374	100.0	100.0	100.0	867.3084001499997
690	2018041600	41.455090000000006	-90.48193	83.09002	273.03278	0.0	0.15208	273.61465	944.88	0.08031	0.06306	0.07482	0.00128	0.0538	0.04463	270.58243	237.68777000000003	243.20817999999997	248.58476000000002	261.12753	238.66571000000002	262.97421	262.90958	261.86841	253.3295	86.60495999999999	97.97471999999999	100.0	100.0	100.0	95.40845999999999	962.1265990500002
691	2018041600	41.37441	-89.19278	84.05898	273.67621	0.17392	0.16314	274.10886	548.64001	0.07267	0.05567999999999999	0.07232999999999999	0.00128	0.047560000000000005	0.04216	269.23807	240.40852	245.76702999999998	249.02903999999998	257.18667999999997	237.26162999999997	258.88129	258.05579	256.53232	249.6741	100.0	99.99977	100.0	100.0	99.11582	100.0	422.7982415000001
692	2018041600	40.373540000000006	-79.8692	91.16641	285.39697	0.0	0.11804	285.49634	853.4399400000001	0.01027	0.00309	0.0038200000000000005	4e-05	8e-05	0.00132	225.49821	220.5746	222.00687000000002	222.67041	223.7245	224.86371	223.82899	223.17342000000002	222.51501000000002	221.71013	92.2462	99.99918000000001	99.99897	99.99916999999999	99.99896	99.99895	1197.1020038666666
693	2018041600	39.88917	-76.86591	93.50943000000001	277.7045	0.0	0.16544	277.93015	304.79999	0.00135	2e-05	0.00132	-0.00058	8e-05	8e-05	229.18797	220.68513	222.68627999999998	223.88228999999998	225.29861	225.49861	225.48392	224.4425	223.57143	222.32335	99.99871	99.9987	99.9987	99.9989	99.9987	99.99852	305.9887184249998
694	2018041600	39.66695	-75.63574	94.4791	278.11581	0.0	0.13696	278.0549	335.28	0.00135	2e-05	0.00132	0.00066	8e-05	8e-05	248.39029	223.20782000000003	227.49902000000003	231.67841	237.96197999999998	231.52856	237.50413999999998	235.76286000000002	233.91092000000003	230.61812	88.20317	90.96655	99.99628	99.99628	99.99486999999999	99.99356	606.4300788599999
695	2018041600	39.472120000000004	-74.61664	95.28715	278.87393	0.0	0.13264	278.76218	182.88	8e-05	-0.00029	8e-05	-0.00058	8e-05	8e-05	249.47565	223.6059	227.35475	230.98155	237.88997	231.43528999999998	237.68398	235.87946000000002	234.08088999999998	230.43462999999997	95.22644	99.99011	99.99068	99.98988	99.98725	99.98523	459.39710095000004
696	2018041600	41.73514	-98.04153000000001	77.43432	271.22232	9.62916	0.19634000000000001	271.01807	670.56	0.18347	0.17623	0.20563	0.00314	0.17625	0.14117000000000002	282.40939	244.90129	253.06118999999998	256.1452	259.59341	240.58948999999998	261.25269	261.9187	261.78592000000003	254.1881	86.1168	100.0	96.06968	99.99976	99.99976	100.0	870.9151983249999
697	2018041600	41.70895	-94.90131	79.7758	270.37616	4.35746	0.18633	270.02185	1249.68005	0.17328	0.1584	0.1994	0.0037600000000000003	0.14002	0.11395	277.83966000000004	239.0489	245.25162999999998	249.02903999999998	254.97881	236.92598999999998	256.79407000000003	256.9632	256.44522	249.82282999999998	83.00784	83.40845	85.92081	89.94221	91.73212	91.95434	1068.8142287999997
698	2018041600	41.67472	-93.60327	80.74463	270.44669	3.6729199999999995	0.16212000000000001	269.76929	1036.31995	0.12616	0.10489000000000001	0.1259	0.0019	0.09379	0.07558	271.09915	238.81644	244.72914	249.13939	257.03893999999997	236.84175	258.30975	258.61838	258.21506	251.005	82.77599000000001	100.0	100.0	93.952	93.53177	91.35781999999999	919.7339998499997
699	2018041600	41.65644	-93.06286999999999	81.14832	270.07855	3.6690400000000003	0.17503	269.43265	944.88	0.11087999999999999	0.08859	0.09725	0.004379999999999999	0.0713	0.07186000000000001	275.40796	237.92882999999998	243.57166	247.33822999999998	253.47307999999998	235.99212999999997	255.61375	255.63297000000003	254.81961	248.32555	85.82231	100.0	95.36374	93.65778	92.60634	93.16054	1014.3744020999999
700	2018041600	41.592620000000004	-91.55139	82.27866999999999	271.84997999999996	2.8904099999999997	0.17761	271.6907	746.76001	0.09177	0.07044	0.08479	0.00252	0.07005	0.0632	272.58411	237.32259	242.74881000000002	246.93367	253.99706	236.50349	256.02443999999997	256.03427	255.21757999999997	248.92712000000003	90.62422	91.39583	96.46907	96.38891	94.46431	92.13089000000001	658.44419815
701	2018041600	41.40155	-88.43167	84.62018	274.81824	0.0	0.15317999999999998	275.09323	396.23999	0.06885	0.044610000000000004	0.058629999999999995	0.00128	0.04381	0.04092	266.28656	240.95812999999998	247.27281000000002	250.49509	255.33606	236.84175	257.15347	257.35815	256.83652	250.41562000000002	92.30677	100.0	99.99978	100.0	100.0	100.0	1078.3189090499998
702	2018041600	40.810140000000004	-82.47198	89.14258000000001	282.62579	0.0	0.15532	282.30621	213.36	0.021730000000000003	0.011090000000000001	0.01378	0.0037600000000000003	0.0038299999999999996	0.00379	242.30167000000003	228.8071	233.52826000000002	236.06123	239.86532999999997	231.43528999999998	239.80178999999998	239.34317000000001	238.85426	236.1162	96.45931999999999	99.98598	99.9863	99.98661	99.98634	99.98668	762.8128029500003
703	2018041600	40.51392	-80.26682	90.83883	286.07501	0.0	0.13373	286.13101	457.20000999999996	0.012819999999999998	0.00586	0.00506	0.00252	0.00133	0.00379	231.25055	221.44621	222.85377999999997	223.44676	224.61752	225.18221	225.03766000000002	224.23285	223.50587000000002	222.93161	91.7208	99.98082	99.98106999999999	99.98138	99.98013	99.97938	1353.6422115499993
704	2018041600	40.29425	-78.80756	91.96986	279.64935	0.0	0.13539	279.85095	152.39999	0.00645	0.00309	0.00257	0.00066	0.00133	8e-05	228.04991	221.12274	223.35085	223.9903	225.4911	225.60362	225.77937000000003	225.20496	224.41777000000002	223.53502000000003	90.79253	99.98783	99.98758000000001	99.98579000000001	99.98371	99.98276	1088.0090045500003
705	2018041600	41.46589	-106.79366999999999	70.8895	286.48511	0.0	0.18047	286.23846000000003	3352.80005	0.11597	0.1055	0.11592999999999999	0.010579999999999999	0.10003	0.15603	291.93732	228.8071	236.291	244.23366000000001	268.28792999999996	246.71517999999998	270.8414	269.32767	266.18883999999997	254.75667	23.96903	25.68029	27.94172	31.197329999999997	35.33305	39.46983	3991.0512089799995
706	2018041600	41.81029	-96.19885	78.80332	270.99005	5.5657	0.15011	270.23742999999996	1219.19995	0.14526	0.12457	0.12964	0.00128	0.10503	0.10280999999999998	276.24579	238.99095	246.02212999999998	250.86712999999997	255.79199	237.51202	257.24307000000005	257.75128	257.57132	251.29842000000002	82.03374000000001	99.99976	100.0	99.99977	100.0	100.0	944.686965725
707	2018041600	41.72504	-92.73315	81.38673	269.77747	3.68201	0.17992	269.32837	762.0	0.10833	0.08244	0.10472000000000001	0.00252	0.07879	0.06568	270.84225	237.6272	242.93323999999998	247.79581000000002	256.19409	236.6729	257.77832	258.18594	257.74335	250.71074	87.59734	100.0	100.0	100.0	100.0	99.99975	1154.5062040000003
708	2018041600	41.342620000000004	-86.7063	85.90804	277.82578	0.0	0.14787	278.19347999999997	914.4000199999999	0.051019999999999996	0.03323	0.0387	0.00128	0.02882	0.019880000000000002	269.51324	241.65868999999998	248.08469	253.58499	266.34616	240.43167000000003	268.31503	268.28854	267.0947	257.27878	91.17654	100.0	99.99979	99.99979	99.99977	100.0	884.9614023499995
709	2018041600	41.26396	-85.85162	86.55405	279.61716	0.0	0.15473	279.0191	579.12	0.052289999999999996	0.03323	0.04742	0.00128	0.03506	0.02607	266.75452	245.85193999999998	252.91911000000002	256.9826	263.90405	240.1147	265.30667	265.81781	265.59387000000004	256.86246	85.65914000000001	99.99979	99.99978	99.99979	100.0	99.99978	964.6412003000004
710	2018041600	41.065220000000004	-83.93628000000001	88.00758	279.23779	0.0	0.18838	279.13184	304.79999	0.03319	0.02185	0.03247	0.00314	0.01882	0.01741	258.18292	233.26642999999999	239.25995	244.7881	254.82497999999998	237.51202	255.61375	254.95975	254.28635	248.32555	99.99935	99.99958000000001	99.99937	99.99936	99.99934	99.99933	313.63920122499974
711	2018041600	41.02918	-83.61816	88.24986	279.61331	0.0	0.161	279.5242	365.76001	0.04211	0.039689999999999996	0.06237	0.01678	0.04506	0.04216	264.48175	229.92949	236.06902999999997	243.10141000000002	256.74225	238.99097000000003	257.60031000000004	256.30075	254.95244	247.87197999999998	99.99979	99.99936	99.99977	99.99979	99.99936	99.99936	293.2175990499999
712	2018041600	40.30743	-78.37048	92.28851999999999	278.7164	0.0	0.17022	278.97488	213.36	0.00517	0.00186	0.00257	4e-05	8e-05	8e-05	233.08458	221.23102000000003	223.83997999999997	225.15567000000001	227.55093	226.53867999999997	227.66158	226.43216	225.50898999999998	223.93466	95.03923	99.99203	99.992	99.99117	99.9902	99.989	474.3449985500002
713	2018041600	39.13646	-123.19193999999999	58.19371999999999	283.51352	0.0	0.13839	282.96671000000003	1219.19995	0.44709	0.39581	0.51334	0.04902	0.38491	0.30084	291.82495	235.62296	242.28365	245.51584	256.29416000000003	234.69208999999998	258.44202	258.05579	256.70627	246.95859	87.16499	100.0	100.0	100.0	100.0	100.0	901.69492065
714	2018041600	39.48239	-121.5789	59.4881	288.24237	0.0	0.14945999999999998	287.05942000000005	1463.04004	0.4853	0.46992	0.50835	0.06761	0.23498000000000002	0.29589	273.5246	232.05038	238.12308	241.47365	247.98369	233.26952000000003	249.10249	249.11972000000003	248.49303999999998	242.41907999999998	68.60037	68.56766	70.06676999999999	76.69183000000001	99.99916999999999	99.99892	1548.1046088499995
715	2018041600	41.85217	-94.13605	80.3335	270.5863	11.2686	0.1541	269.94305	548.64001	0.15163	0.14917	0.17449	0.00252	0.14501	0.11642000000000001	280.14069	238.69955	244.72914	249.30437999999998	257.52994	237.51202	259.57877	260.07251	259.49008	251.737	82.87648	100.0	83.4054	93.98478	95.67931	95.60524000000001	1040.4856126999994
716	2018041600	41.54632	-88.19543	84.77362	274.82129	0.0	0.15409	275.36963	243.84	0.07012	0.04861	0.06237	0.0019	0.046310000000000004	0.03845	265.32025	240.79425	247.51816000000002	251.34077000000002	256.84131	237.1779	258.30975	258.61838	258.3006	251.59102000000001	87.21037	90.57649	98.85703000000001	98.24636	99.99953000000001	99.99975	721.3599962500002
717	2018041600	41.49569	-87.55118	85.258	275.87088	0.0	0.14502	276.44595	213.36	0.07395	0.05476	0.0686	0.00128	0.04881	0.03597	266.28656	240.40852	246.86043999999998	251.80933	258.78662	237.92683	260.52752999999996	260.83252000000005	260.45654	253.18575	85.39385	99.99977	100.0	100.0	100.0	100.0	727.8116002175
718	2018041600	41.45091	-87.01501	85.66171	276.45032000000003	0.0	0.16305999999999998	277.48761	426.71997000000005	0.06502999999999999	0.04553	0.0524	0.00128	0.030060000000000003	0.02112	264.48175	240.1301	246.7774	252.42625	260.89771	238.33853	262.05523999999997	262.41553	262.11554	254.47276000000002	99.99955	99.99977	99.99955	99.99978	99.99979	100.0	230.8859968499999
719	2018041600	41.27037	-85.09103	87.11508	279.70621	0.0	0.15583	279.09024	609.59998	0.07012	0.07014	0.10720999999999999	0.01678	0.0638	0.06939	263.4317	234.56871	241.62243999999998	247.73888	255.94312999999997	237.4287	256.11542000000003	255.85613999999998	255.17342999999997	248.92712000000003	93.96616	99.99852	99.99849	99.99869	99.99866	99.99865	691.2991041999998
720	2018041600	40.90271	-81.90926999999999	89.53773000000001	283.37487999999996	0.0	0.17537	283.32245	571.50006	0.02428	0.01601	0.02375	0.01182	0.013819999999999999	0.01369	238.91995	223.30789	225.72276000000002	226.5827	228.09527999999997	226.74406000000002	228.29828999999998	227.36982999999998	226.64597	225.51282	99.9851	99.98546999999999	99.98503000000001	99.9846	99.98557	99.98568	719.3915034500009
721	2018041600	39.95982	-75.86905	94.22296	276.14465	0.0	0.15414	276.27985	152.39999	8e-05	0.00125	0.00132	0.00066	8e-05	8e-05	231.25055	220.79522999999998	223.02039	224.63101	226.72072000000003	226.22898999999998	226.80095	225.47983	224.41777000000002	223.13326	99.99913000000001	99.99889	99.99889	99.99889	99.99849	99.99854	193.1669986635912
722	2018041600	39.84518	-75.25397	94.70777	277.38622999999995	0.0	0.12222000000000001	277.26102000000003	320.03997999999996	8e-05	0.00033	0.00132	4e-05	8e-05	8e-05	238.91995	221.33882000000003	224.00131000000002	225.97849	229.68708999999998	227.55712999999997	229.7562	228.09668	226.77116	224.92477000000002	86.90907	99.99892	99.99868000000001	99.99889	99.9985	99.99792	845.2738995499994
723	2018041600	41.97871	-97.3913	77.90818	270.83374	9.45837	0.17501	270.54202000000004	792.47998	0.17965	0.16332	0.19193	0.00252	0.14751	0.12385	279.78647	240.40852	248.32497999999998	253.28562999999997	258.30661000000003	239.39487999999997	259.88192999999995	260.45333999999997	260.24722	253.04178	82.43987	82.58230999999999	95.54608	93.78696	100.0	100.0	698.6777995499993
724	2018041600	41.95967	-95.3266	79.44185999999999	270.039	4.8729	0.18541	269.49957	1097.2800300000001	0.15545	0.13656	0.16327	0.00128	0.12252	0.09414	274.42935	238.16803	244.64136000000002	249.7955	257.82245	237.84412999999998	259.27441	259.94516	259.70092999999997	252.4639	84.99146	100.0	95.5778	93.76366999999999	97.0117	95.3017	911.0472023999998
725	2018041600	41.84487	-91.74689000000001	82.10566	270.694	2.53633	0.17468	270.5155	1066.80005	0.07649	0.044	0.04991	0.00128	0.02257	0.019880000000000002	264.65198	237.26131	243.0251	248.52888	261.99258	238.66571000000002	263.22299	262.86852999999996	261.86841	253.18575	90.4362	96.83215	95.67905999999999	100.0	100.0	100.0	500.71020162499997
726	2018041600	41.73185	-89.69305	83.63938	271.89633	0.47195	0.16089	272.55695	457.20000999999996	0.07649	0.053529999999999994	0.06112000000000001	0.00128	0.02632	0.02483	264.31018	238.58222999999998	243.93161	248.91841000000002	260.7132	238.17422000000002	261.7605	261.50253	260.66544	252.4639	98.39604	97.41501	96.86731	97.4528	97.90409	98.50686999999999	500.926101065
727	2018041600	41.618520000000004	-88.07696999999999	84.85031	274.57092	0.0	0.15148	274.8512	274.32001	0.06758	0.04676	0.056139999999999995	0.00128	0.03631	0.0335	265.80862	240.62953	247.43657000000002	251.91272	258.35483	237.67833	259.88192999999995	260.19965	259.86935	252.60863999999998	91.30281	99.99956	99.99955	99.99955	99.99954	99.99976	482.4984020499997
728	2018041600	40.9271	-81.46918000000001	89.85643	284.94698999999997	0.0	0.14891	284.93716	1341.12	0.019180000000000003	0.01078	0.01254	0.00562	0.0050799999999999994	0.00627	234.73852999999997	221.97661000000002	224.00131000000002	224.94679	226.72072000000003	226.12531	227.01737999999997	225.47983	224.6761	223.53502000000003	94.42987	99.98151999999999	99.98167	99.98225	99.98293000000001	99.98321999999999	1108.1766058
729	2018041600	40.58068	-79.05609	91.71410999999999	281.69165	0.0	0.13112000000000001	281.41409	335.28	0.00772	0.00186	0.00257	0.00128	8e-05	8e-05	242.80884	224.09534	228.49126	231.67841	236.64802999999998	230.49321	236.16891	234.94097999999997	233.85419	230.98384	88.38821999999999	99.98446	99.98434	99.98261	99.98057	99.97981999999999	1101.6742046500005
730	2018041600	40.22274	-76.875	93.41048	277.56127999999995	0.0	0.11615	277.73822	365.76001	0.00263	0.0009400000000000001	0.00132	4e-05	0.00133	8e-05	222.44949	218.85701	220.23819	220.9418	221.87587000000002	224.00388999999998	221.88304	221.14297000000002	220.35066	220.04977000000002	99.99871	99.99869	99.99868000000001	99.99866	99.99847	99.9983	208.20379900624997
731	2018041600	40.20473	-76.77167	93.49129	277.5325	0.0	0.13507	277.57236	365.76001	0.00135	0.00156	0.00132	4e-05	8e-05	8e-05	224.04873999999998	218.73831	220.23819	220.70418999999998	221.87587000000002	224.00388999999998	222.04143	221.21674	220.48803999999998	220.04977000000002	99.99849	99.99825	99.99844	99.99844	99.99825	99.99788000000001	220.87839915000004
732	2018041600	40.11327	-76.25601	93.89523	276.77914	0.0	0.1702	276.98807	396.23999	0.00135	2e-05	8e-05	0.00066	0.00133	8e-05	246.01685	223.30789	227.35475	230.80521000000002	236.20148999999998	230.87212999999997	235.98453999999998	233.98915	232.36378	229.32518	91.58967	99.99914	99.99889	99.99888	99.99889	99.9985	348.0307993499995
733	2018041600	41.73125	-106.50317	71.12273	284.77222	0.0	0.16768	287.5798	2286.0	0.30318	0.2568	0.32647	0.04034	0.13877	0.18202000000000002	258.63577000000004	229.05138	235.50782999999998	240.12129	247.51352999999997	235.8206	248.39647000000002	248.19283	247.58622999999997	242.57922000000002	30.42732	32.134479999999996	34.91091	38.839009999999995	44.040009999999995	49.50238	2754.6300117999986
734	2018041600	42.029709999999994	-94.7803	79.84187	270.4776	14.81577	0.15147	269.98819	792.47998	0.14908	0.12395	0.15082	0.005	0.10753	0.10280999999999998	279.87549	239.0489	245.33801	249.08426	256.39407	237.1779	258.133	258.18594	257.39893	250.26775	86.22169	100.0	87.72978	93.78667	93.14941	92.93221	989.1039449499996
735	2018041600	42.00436	-93.80212	80.56831	270.07254	20.75739	0.15159	269.34296	1249.68005	0.14144	0.1218	0.15455	0.004379999999999999	0.10628	0.10899	279.78647	238.52338999999998	244.37677000000002	248.07927999999998	254.82497999999998	236.41861	256.974	256.91916000000003	255.92102000000003	249.22661000000002	83.07862	100.0	100.0	100.0	100.0	100.0	1276.7818015000003
736	2018041600	41.997679999999995	-93.58487	80.7297	270.46768	10.24917	0.15807000000000002	269.79825	1097.2800300000001	0.13508	0.11042	0.1421	0.0037600000000000003	0.10878	0.09043	275.72556000000003	238.4054	244.28817999999998	248.02274	254.20525	236.07768	255.84219	256.12317	255.61391	249.22661000000002	82.96216	100.0	100.0	100.0	100.0	100.0	1255.0901998999998
737	2018041600	41.8518	-90.33246	83.15114	270.93298	2.0552	0.18767999999999999	270.51977999999997	609.59998	0.10069	0.08982000000000001	0.12215999999999999	0.00314	0.08004	0.07434	273.29297	238.22754	243.29936	246.87555	255.08112999999997	236.50349	257.15347	255.98976000000002	253.97386	247.56845	97.62522	97.10123	96.076	95.75398	95.2779	95.97964	553.7454012249999
738	2018041600	41.73125	-88.49683	84.52338	273.91327	0.0	0.16527	274.27542	304.79999	0.07649	0.05845	0.07232999999999999	0.0019	0.05131	0.03597	263.96295	240.73946	247.10837999999998	250.76117000000002	256.39407	236.92598999999998	257.55579	257.92537999999996	257.65738	251.15178999999998	90.99817	100.0	99.99953000000001	99.99976	99.99977	99.99976	1083.4878117500002
739	2018041600	41.59292	-86.7757	85.81499000000001	276.4614	0.0	0.14986	277.44009	152.39999	0.062479999999999994	0.03723	0.046169999999999996	0.0019	0.02632	0.02359	265.96906	241.06694	247.68087999999997	252.93381000000002	262.12796000000003	238.50237	263.51227	263.84888	263.5047	255.46318	99.99977	100.0	100.0	100.0	95.09898000000001	90.81497	792.048208
740	2018041600	41.50455	-85.81076	86.54158000000001	279.67926	0.0	0.16291	279.18433	853.44	0.053570000000000007	0.036610000000000004	0.0524	0.00128	0.038810000000000004	0.02854	267.36374	245.8988	253.2028	257.30414	263.86028999999996	240.1147	265.3873	265.89727999999997	265.59387000000004	257.00142999999997	89.89114000000001	99.99892	99.99873000000001	99.99891	99.99889	99.99889	845.0833995999997
741	2018041600	41.36357	-84.4216	87.59118000000001	278.47693	0.0	0.15809	278.23633	213.36	0.0472	0.041839999999999995	0.07109	0.00996	0.03756	0.03845	248.39029	231.31068	235.0522	237.41406	241.82724	231.80736000000002	242.18515	241.68533	240.85231000000002	237.48012000000003	99.99914	99.99892	99.99913000000001	99.99915	99.99911999999999	99.99911	244.39879981666635
742	2018041600	41.00676	-81.45059	89.85208	285.45232999999996	0.0	0.14435	285.15762	1432.56006	0.02046	0.00863	0.01378	0.00624	0.00633	0.00627	230.25162000000003	220.68513	222.17816000000002	222.8941	224.02437999999998	225.07626000000002	224.20967000000002	223.17342000000002	222.38181	221.71013	93.97677	99.9836	99.98373000000001	99.98391	99.98461999999999	99.98467	1453.5912066833343
743	2018041600	40.80138	-79.97726	90.98273	284.58307	0.0	0.14658	284.17905	609.59998	0.01154	0.00463	0.0063100000000000005	0.00128	0.00133	0.00255	229.18797	220.46357999999998	222.00687000000002	222.8941	224.32204	225.07626000000002	224.28546	223.17342000000002	222.24832	221.71013	91.82985	99.99462	99.9946	99.99416	99.99374	99.99293	1158.2145962900008
744	2018041600	39.92395	-74.79364	95.0217	277.00272	0.0	0.15144000000000002	276.97171000000003	335.28	8e-05	-0.0009	8e-05	4e-05	8e-05	8e-05	233.08458	221.33882000000003	223.83997999999997	224.94679	227.27603	226.33244	227.51907000000003	226.63429	225.63625	224.33222999999998	91.89952	99.99783000000001	99.99802	99.99802	99.99762	99.99686	358.0383993499997
745	2018041600	41.59494	-109.0957	69.18123	288.2403	0.0	0.22082	291.14166	2590.80005	0.29682	0.29586	0.33644	0.044680000000000004	0.18999000000000002	0.234	267.81015	227.89282000000003	234.24007999999998	239.56697000000003	249.65257000000003	236.50349	250.68956	249.55492	248.3029	242.41907999999998	19.47403	20.27346	22.16999	25.03704	28.80081	32.61803	3412.5408109000005
746	2018041600	41.76258	-107.16075	70.63516	288.30981	0.0	0.18902	290.81772	2590.80005	0.27771	0.36106	0.32398000000000005	0.0174	0.22373	0.20306	286.28287	228.97017000000002	236.291	242.45827999999997	252.51677	238.25644	254.78527999999997	254.46251	253.43576000000002	246.95859	21.32474	22.8536	24.92843	28.0324	32.07069	36.17925	3416.6556216000004
747	2018041600	41.85002	-89.02606	84.11583	272.25131	0.42806000000000005	0.16466	272.57562	304.79999	0.08413	0.06982999999999999	0.0823	0.00252	0.0638	0.04587	266.90839	239.96184	245.68161	248.80747999999997	254.04918999999998	235.90642999999997	255.43045	255.67763	255.21757999999997	249.22661000000002	99.99978	99.99979	99.99978	97.78149	97.27631	95.66676	365.8362004874998
748	2018041600	41.754059999999996	-87.73151	85.08444	275.19903999999997	0.0	0.14365	275.94247	792.47998	0.06885	0.04799	0.05987000000000001	0.0019	0.04256	0.032260000000000004	265.32025	240.18597000000003	246.7774	251.80933	258.78662	237.76127999999997	260.22693	260.57993	260.24722	253.04178	84.42095	99.99978	99.99955	99.99954	100.0	100.0	561.7336992199998
749	2018041600	41.68257	-86.87061	85.73021999999999	276.34668	0.0	0.13635999999999998	277.07297	182.88	0.06758	0.04646	0.0661	0.00066	0.04506	0.02978	266.28656	240.29745	246.94325	252.42625	261.31073	238.25644	262.68298	263.11462	262.77161	254.89833	90.80745999999999	99.99979	100.0	100.0	99.99978	100.0	773.43000275
750	2018041600	40.10026	-75.28073	94.61313	276.82697	0.0	0.13715	276.94235	335.28	8e-05	-0.0006	8e-05	4e-05	8e-05	8e-05	242.80884	222.59935	225.87466	228.61717000000002	233.50435	229.33925	233.34129	231.98145	230.60625	227.82199	87.9522	99.99911	99.99911999999999	99.99931	99.99913000000001	99.99894	622.78768115
751	2018041600	40.04182	-74.97284	94.8555	277.01526	0.02205	0.11900999999999999	276.78091	365.76001	0.00135	0.0009400000000000001	8e-05	4e-05	8e-05	8e-05	248.39029	223.00652999999997	227.06419	230.98155	237.67323	231.15447999999998	237.26357000000002	236.22803	234.08088999999998	230.25078	89.22386999999999	99.99868000000001	99.99889	99.99889	99.99868000000001	99.9983	689.5846024999998
752	2018041600	39.90242	-74.25638000000001	95.42105	277.75912	0.0	0.1159	277.68892999999997	243.84	8e-05	0.00033	-0.00117	-0.00058	8e-05	8e-05	244.25168	222.3934	225.72276000000002	228.71112000000002	233.50435	229.24187999999998	233.2124	231.73384	230.24965	227.82199	92.63715	99.99914	99.99913000000001	99.99911999999999	99.99892	99.99875	1024.7884093999994
753	2018041600	42.21993	-96.95461999999999	78.2206	270.3916	14.86095	0.18786	270.59836	1036.31995	0.17837999999999998	0.16885	0.18944	0.0019	0.13877	0.11023	277.54861	239.16449	246.35965	251.44534	257.13745	237.92683	258.48605	258.9198	258.85461000000004	252.02835	80.6632	81.80306	95.279	100.0	100.0	92.06736	684.0473987725003
754	2018041600	42.13674	-92.92255	81.20654	269.29367	9.5744	0.17733	268.93939	670.56	0.13125	0.1138	0.13835999999999998	0.0019	0.10128	0.08052999999999999	272.09949	237.44481000000002	243.29936	248.19214	256.74225	236.75739	258.39797999999996	258.74768	258.42871	251.15178999999998	89.1284	89.64464	90.482	91.2476	91.46047	90.76384	1086.1802089500002
755	2018041600	41.90775	-88.69174	84.35403000000001	272.37292	0.24434	0.16675	272.87338	274.32001	0.08031	0.05782999999999999	0.07232999999999999	0.00128	0.05256	0.03721	263.6102	240.18597000000003	246.35965	249.95798	255.79199	236.6729	256.92908	257.31436	256.96657999999996	250.41562000000002	99.99977	100.0	99.99977	100.0	99.99977	100.0	551.5864045099999
756	2018041600	41.71505	-86.32034	86.12974	277.65576	0.0	0.15791	277.90897	274.32001	0.05739	0.039689999999999996	0.0524	0.00128	0.03756	0.02112	266.44363	243.87259	250.27222000000003	254.76252999999997	263.37686	238.90984	264.69946	265.09952000000004	264.83536000000004	256.3049	90.84121999999999	99.99978	99.99979	100.0	100.0	100.0	1080.9732075900004
757	2018041600	41.03577	-80.46307	90.57009000000001	285.3541	0.0	0.13860999999999998	284.86685	365.76001	0.012819999999999998	0.00525	0.0038200000000000005	0.00066	0.00133	8e-05	225.49821	220.79522999999998	222.17816000000002	223.00537000000003	223.92468	224.97009	224.05774	223.38681	222.78067000000001	222.32335	99.99877	99.99857	99.99876	99.99876	99.99875	99.99855	532.7903975500001
758	2018041600	40.42313	-76.59689	93.55836	276.32018999999997	0.0	0.14305	276.17911000000004	228.60001	0.00135	0.00125	0.00132	4e-05	8e-05	8e-05	224.04873999999998	218.01436	219.12427000000002	219.61241	220.70163	223.67741	221.08373999999998	220.25046	219.45061	219.20535	99.99825	99.99821999999999	99.99821	99.99801	99.99781999999999	99.99724	213.41079953166638
759	2018041600	40.23653	-75.56415	94.36618	276.6214	0.0	0.14488	276.7811	274.32001	8e-05	-0.00121	8e-05	0.00066	8e-05	8e-05	236.24661	223.80275	226.91792	228.89824	231.7207	228.45612999999997	231.70935	230.60764	229.71149	227.82199	88.46981	99.99913000000001	99.99911	99.99911	99.99889	99.99892	625.4953182500001
760	2018041600	40.041109999999996	-74.53702	95.17401	276.99286	0.0	0.13201	276.89465	213.36	8e-05	0.00063	8e-05	4e-05	8e-05	8e-05	248.75887000000003	223.70451	227.78566	231.41866000000002	238.39174	231.7146	238.16092000000003	237.09174	234.70087	230.98384	90.1609	99.99825	99.99825	99.99802	99.99762	99.99706	646.0363046999996
761	2018041600	40.00097	-74.33228000000001	95.33559	277.30573	0.0	0.12793	277.28213999999997	274.32001	8e-05	-0.00029	8e-05	-0.00058	8e-05	8e-05	246.43348999999998	223.90065	228.06976	231.50546	236.94331	230.96642999999997	236.7795	235.47048999999998	234.13745	230.80118	92.11156	99.99805	99.99802	99.998	99.99762	99.99728	691.17210315
762	2018041600	42.18221	-92.04605	81.84844	269.8916	3.85319	0.15949000000000002	269.48897999999997	182.88	0.07777	0.04861	0.04866	0.00128	0.01757	0.01864	266.12836	237.50572000000003	243.11677999999998	248.58476000000002	263.5531	238.82858	264.74011	264.53687	263.58582	254.04549	91.00013	95.9235	95.19933	94.79023000000001	93.84225	92.10383	627.4562024
763	2018041600	42.080659999999995	-90.09	83.30098000000001	270.77826	2.34179	0.15072	270.45676000000003	548.64001	0.09432	0.07229	0.09476	0.0037600000000000003	0.0738	0.06072	267.81015	238.34621	243.39033999999998	245.81527999999997	250.04741	234.60428	251.76004	251.88282999999998	251.34364	246.19092999999998	97.45961	96.9406	95.88378	96.29415	96.26029	96.45591999999999	468.4775996149997
764	2018041600	41.9565	-88.24871999999999	84.67289	273.59839	0.07828	0.15370999999999999	273.65811	1021.0799599999999	0.06885	0.04738	0.06361	0.0019	0.04506	0.0335	264.65198	240.29745	247.10837999999998	251.34077000000002	258.25838999999996	237.59523	259.36151	259.69	259.40558	252.02835	99.99956999999999	99.99933	99.99956	99.99955	99.99953000000001	99.99976	277.29179899999957
765	2018041600	41.58047	-84.16174000000001	87.73999	277.51367	0.0	0.17113	277.65302	121.92	0.03574	0.02339	0.0387	0.00562	0.02257	0.02359	249.82439	230.62837000000002	235.39449	238.79152000000002	244.47083999999998	232.81697000000003	245.23109	244.62547	243.66074	240.14729	99.99978	100.0	99.99978	99.99979	99.99979	99.99979	286.1056000142855
766	2018041600	41.54504	-83.84113	87.98217	278.50259	0.0	0.14072	278.40982	152.39999	0.04338	0.036610000000000004	0.06361	0.009340000000000001	0.05006	0.03845	266.59961	230.93362000000002	237.4873	245.81527999999997	260.80554	240.90384	262.34882000000005	261.37729	259.49008	251.29842000000002	96.02766	99.99958000000001	99.99934	99.99958000000001	99.99956999999999	99.99958000000001	559.1047975000005
767	2018041600	41.34195	-82.13693	89.27388	280.48236	0.0	0.15	280.06842	2133.6001	0.023	0.01078	0.015030000000000002	0.005	0.00633	0.00627	230.25162000000003	222.18582	224.00131000000002	225.05139	226.3463	225.81297	226.51102999999998	225.75345	225.06175	224.33222999999998	96.77675	99.98003	99.97864	99.97737	99.97681	99.978	803.1480032500007
768	2018041600	41.23153	-81.28876	89.91975	286.24435	0.0	0.14693	285.59076	1310.64001	0.01791	0.00801	0.01004	0.005	0.0038299999999999996	0.00503	228.04991	220.46357999999998	221.83461	222.44518	223.2196	224.75706	223.2914	222.52846	221.98053	221.50461	94.99450999999999	99.99573000000001	99.9957	99.99588	99.99604000000001	99.99579	1352.1690134999997
769	2018041600	40.39093	-75.95196999999999	94.03844000000001	276.94208	0.0	0.14085999999999999	277.29028	304.79999	0.00135	0.00156	8e-05	4e-05	0.00133	8e-05	240.68985	223.6059	227.20978	229.91	233.821	229.53342	233.85397000000003	232.16653	231.0201	228.76476	89.73742	99.9989	99.99935	99.99933	99.99911	99.99892	509.2852412499995
770	2018041600	42.37787	-96.40668000000001	78.6172	271.08657999999997	13.647870000000001	0.17498	270.68698	975.35999	0.16182	0.12303	0.15082	0.00128	0.12003	0.09786	276.65407999999996	238.34621	245.33801	250.28105	256.74225	237.67833	258.39797999999996	258.9198	258.5993	251.737	83.23578	99.99976	100.0	100.0	92.48978000000001	100.0	969.7720038499996
771	2018041600	42.221470000000004	-91.16849	82.49023000000001	269.79528999999997	2.5520400000000003	0.17404	269.30618	822.96002	0.10450999999999999	0.10396	0.10970999999999999	0.0037600000000000003	0.0663	0.07929	275.08615	236.5161	241.62243999999998	245.93443	254.72217	236.24841	256.61371	255.85613999999998	254.33088999999998	247.87197999999998	89.10786	90.61479	93.75523000000001	93.40309	92.00706	92.28697	822.2488046999999
772	2018041600	42.01211	-87.91320999999999	84.91102	273.9682	0.94696	0.1511	273.79172	243.84	0.06885	0.047689999999999996	0.06486	0.0019	0.047560000000000005	0.03597	265.32025	240.18597000000003	247.27281000000002	252.01591000000002	258.88217000000003	237.76127999999997	260.18387	260.62207	260.37289	252.89757999999998	95.96387	99.99887	99.99865	99.99886	99.99906	99.9993	344.47479918666664
773	2018041600	41.79397	-85.43329	86.76723	278.33258	0.0	0.15762	278.25531	365.76001	0.051019999999999996	0.03877	0.0524	0.0019	0.038810000000000004	0.02359	267.21297999999996	245.28487	253.48453999999998	257.98566	264.72925	240.58948999999998	266.0293	266.49106	266.26791000000003	257.55545	99.99936	99.99913000000001	99.99934	99.99934	99.99888	99.99934	351.0534000999999
774	2018041600	41.58867	-83.50449	88.22009	278.43807999999996	0.0	0.16004000000000002	278.27145	152.39999	0.03701	0.02554	0.039939999999999996	0.01492	0.01757	0.01864	238.91995	225.69621	228.49126	229.45375	231.47169	227.65781	231.6431	231.23573	230.72473	229.32518	99.99786	99.99786	99.99763	99.99762	99.99745	99.99721	271.1322994333331
775	2018041600	41.513529999999996	-82.8642	88.70446	278.22586	0.0	0.08	277.70117	121.92	0.03701	0.028	0.04243	0.018019999999999998	0.02632	0.02112	236.24661	221.97661000000002	223.35085	223.88228999999998	225.39497000000003	225.49861	225.55794	224.51222	223.7023	223.33441000000002	97.97816999999999	99.99014	99.98935999999999	99.98891	99.98852	99.9875	615.5689937139888
776	2018041600	41.38091	-81.80029	89.5117	283.15836	0.0	0.14205	282.62476000000004	91.44	0.021730000000000003	0.0114	0.01627	0.0081	0.00757	0.008740000000000001	233.08458	221.23102000000003	222.51783999999998	223.33697999999998	224.42078999999998	225.07626000000002	224.43677000000002	223.67018	223.11127000000002	222.32335	94.52889	99.98658	99.98578	99.98575	99.98689	99.98743	1090.5744081249995
777	2018041600	41.22438	-80.63486	90.3998	284.77234	0.0	0.13593	284.39062	182.88	0.01409	0.00525	0.0038200000000000005	0.00066	8e-05	8e-05	225.49821	220.35205	221.66137999999998	222.44518	223.2196	224.65018999999998	223.44557000000003	222.74422	222.11455	221.50461	92.92558000000001	99.99466	99.99504	99.9946	99.99461	99.995	1315.51680075
778	2018041600	40.3553	-75.30768	94.51843000000001	276.41092000000003	0.0	0.14071	276.52304	243.84	8e-05	2e-05	8e-05	0.00066	0.00133	8e-05	251.4809	223.40761	227.92801	232.10712	240.61911	232.90781	240.43475	238.56347999999997	236.58624	232.07143	88.32333	99.99911	99.99889	99.99932	99.99913000000001	99.99894	548.4622007499999
779	2018041600	40.31649	-75.10159	94.68002	276.26831	0.01595	0.14026	276.30014	289.56	8e-05	2e-05	8e-05	-0.00058	8e-05	8e-05	252.10654	223.20782000000003	227.78566	232.27718	240.61911	232.90781	240.37747000000002	238.50742999999997	236.42171000000002	232.07143	90.19391999999999	99.99889	99.99868000000001	99.99889	99.99866999999999	99.99851	608.1522055999999
780	2018041600	40.2576	-74.79288000000001	94.92235	276.8772	0.0	0.12842	277.12302	365.76001	8e-05	0.00033	8e-05	4e-05	8e-05	8e-05	242.80884	224.19217999999998	227.64267	230.36046000000002	234.83475	229.72683999999998	234.67766	233.50804	232.18988	229.88179	87.69861999999999	90.41864	99.99866	99.99889	99.99866999999999	99.99807	619.2164437799994
781	2018041600	42.457609999999995	-98.70407	76.91933	272.17065	26.723909999999997	0.18402000000000002	272.44064	609.59998	0.20767	0.19868	0.21684	0.0037600000000000003	0.13752	0.1288	285.51027999999997	244.70782000000003	253.2028	256.61234	262.84491	241.52737000000002	264.65884	264.8588	264.11166000000003	255.18114	82.55991999999999	100.0	96.62728	99.99977	100.0	100.0	955.5480040500001
782	2018041600	42.41114	-93.88946999999999	80.46943	270.30692	30.09607	0.13334000000000001	269.70831	1981.19995	0.14654	0.12118	0.15455	0.00314	0.11628	0.08795	272.22159	238.22754	243.93161	247.96613	255.03	236.33356	256.70395	256.91916000000003	256.57583999999997	249.6741	83.55471	86.40794	95.31305	98.36111	96.5932	93.00036999999999	811.3903026500001
783	2018041600	42.17925	-89.09454000000001	84.01943	271.36798	1.42331	0.15603	271.21887000000004	762.0	0.08031	0.05782999999999999	0.07232999999999999	0.0019	0.05131	0.04587	267.51352	239.45157999999998	245.25162999999998	249.08426	256.34415	236.58826000000002	257.9559	257.83838	257.0965	250.11967	97.84615	97.18405	97.03107	95.24965	94.09676	93.35741	523.7734034124999
784	2018041600	42.09247	-87.90191999999999	84.90704000000001	273.61818999999997	4.1182099999999995	0.13616	273.26636	259.08002	0.0714	0.05015	0.06361	0.00252	0.04256	0.0335	265.15506	240.35301	247.27281000000002	251.91272	258.97754	237.67833	260.26996	260.57993	260.28915	252.89757999999998	100.0	99.99908	99.9991	99.99931	99.99931	99.99977	411.35808089999983
785	2018041600	41.692890000000006	-83.70206	88.05447	278.53432999999995	0.0	0.13789	278.45557	152.39999	0.06885	0.06952	0.11967	0.045919999999999996	0.0738	0.08177000000000001	249.12053999999998	224.76599	227.06419	228.52295	231.47169	227.7583	232.03943999999998	230.54445	229.47101	228.01143	96.67406	99.99892	99.99913000000001	99.99892	99.99893	99.99871999999999	554.7359999500005
786	2018041600	40.45316	-75.38553	94.43303	275.84454	0.0	0.14217	276.09961	243.84	8e-05	0.00186	8e-05	4e-05	8e-05	8e-05	250.50377999999998	222.80371	227.06419	231.06941	238.95862000000002	231.80736000000002	238.39802999999998	236.57483	234.476	230.43462999999997	88.24024	99.99933	99.99932	99.99956999999999	99.99913000000001	99.99936	573.83680337
787	2018041600	42.50092	-94.2135	80.22383	270.58657999999997	27.85765	0.15014	270.32156000000003	426.72	0.17073	0.15900999999999998	0.1994	0.00314	0.15001	0.12385	280.40305	238.16803	244.11032000000003	248.19214	256.19409	236.84175	258.39797999999996	258.27261	257.13974	249.97134	80.34863	100.0	95.36816	99.99977	100.0	100.0	808.1772026916667
788	2018041600	42.47108	-93.22879	80.94988000000001	269.48633	12.22532	0.15763	268.98911	792.47998	0.13762	0.11995	0.14334000000000002	0.00252	0.10378	0.08795	276.03902999999997	237.56652999999997	243.39033999999998	248.52888	257.91965	237.26162999999997	259.79544	260.41112999999996	259.86935	252.02835	90.00591999999999	95.718	94.78699	96.41771999999999	95.60795999999999	94.83785	508.9143976499999
789	2018041600	42.41923	-91.91741999999999	81.91798	269.49658	4.85452	0.17597000000000002	269.29742000000005	365.76001	0.10450999999999999	0.08613	0.11095	0.00128	0.03506	0.03968	262.70267	237.56652999999997	243.29936	248.64055	260.10938	237.59523	261.12521	260.87453999999997	260.03751	252.31891000000002	90.27689000000001	91.7609	94.01599	93.75874	91.22402	86.61988000000001	723.5443996928574
790	2018041600	41.975190000000005	-85.62035999999999	86.5976	278.29691	0.0	0.15959	278.1705	365.76001	0.052289999999999996	0.03723	0.04991	0.0019	0.03381	0.022359999999999998	267.51352	246.17836	253.62466	257.89536	265.24463	240.43167000000003	266.62662	267.12027	266.81979	257.69351	99.9987	99.99871	99.99847	99.99847	99.99888	99.99911	307.5432006499999
791	2018041600	41.92201	-85.08188	87.00106	277.14447	0.0	0.16041	277.21063	213.36	0.10705999999999999	0.12364000000000001	0.18819	0.07381	0.12128	0.11023	254.15419	228.47806	229.99146000000002	230.71671	232.62163999999999	228.15828	234.10862999999998	233.44768	232.59502	230.80118	99.99979	99.99979	99.99979	99.99978	99.99977	99.99955	333.1590989135709
792	2018041600	41.52643	-81.65723	89.58378	282.80163999999996	0.0	0.11682000000000001	281.6507	1828.80005	0.02046	0.01017	0.01254	0.0037600000000000003	0.0050799999999999994	0.00503	229.18797	221.97661000000002	223.51474	224.20522999999997	225.39497000000003	225.39337	225.26125	224.85959	224.22339	223.73511000000002	95.81018	99.99263	99.99245	99.9922	99.99274	99.99329	767.0292028500004
793	2018041600	41.13543	-78.90649	91.68278000000001	279.37579	0.0	0.1394	279.36649	152.39999	0.00772	0.00063	0.00257	0.00066	8e-05	8e-05	229.18797	218.13646	219.50027000000003	220.22356000000002	221.55911	224.11221	221.80367999999999	220.92116000000001	219.52027999999999	218.99271000000002	93.28336	99.98099	99.98089	99.97846	99.97511	99.97266	917.5750043500005
794	2018041600	41.05317	-78.3812	92.08646	278.93491	0.0	0.12800999999999998	278.12076	213.36	0.00645	0.00186	0.00257	-0.00058	8e-05	8e-05	224.04873999999998	219.09276	220.41986	221.17767	222.29424	224.43571	222.67017	221.58411	220.83022999999997	220.25938	94.34177	99.98427	99.98415	99.98331	99.98031	99.97758	993.6988024187499
795	2018041600	40.81084	-76.91714	93.21696	277.95772999999997	0.0	0.15506	277.85437	609.59998	0.00263	0.00186	8e-05	-0.00058	8e-05	8e-05	228.04991	220.24007999999998	222.34848	223.33697999999998	224.71552000000003	225.39337	224.88806	223.74081	222.84692	221.91508	89.81356	92.72993000000001	99.9989	99.99868000000001	99.99848	99.9983	531.0124033499998
796	2018041600	40.55097	-75.46361999999999	94.34761999999999	275.17053	0.0	0.1328	276.02274	304.79999	8e-05	0.00063	0.00132	4e-05	8e-05	8e-05	243.30237000000002	220.5746	223.67781000000002	226.18107999999998	231.22127000000003	228.15828	230.97637999999998	229.39685	227.82645	225.31728999999999	87.53429	99.99868000000001	99.99866	99.99866	99.99823	99.99788000000001	738.4796038499995
797	2018041600	42.6037	-95.1962	79.49429	269.95004	32.815290000000005	0.14278	269.24008	548.64001	0.17073	0.15532	0.17449	0.00252	0.12003	0.09662000000000001	274.97794	238.52338999999998	244.90411	249.7955	259.07268999999997	238.00941	260.74152000000004	261.29373	260.83221000000003	252.60863999999998	80.6337	100.0	100.0	93.17833	91.29233	100.0	905.0528032499994
798	2018041600	42.518679999999996	-92.34821	81.59161	269.4639	3.8300400000000003	0.15709	269.19247	670.56	0.09813999999999999	0.07044	0.09102	0.00128	0.03631	0.04216	262.51653999999996	237.26131	242.84114	248.13576	259.96915	237.4287	260.99756	260.83252000000005	260.07947	252.02835	90.19706	91.37655	94.46748000000001	92.55206	90.11989	88.78388000000001	717.5246007999999
799	2018041600	42.44015	-90.70923	82.80162	270.0686	3.7318	0.16143	269.83075	701.03998	0.10069	0.08305	0.10099	0.00252	0.07754	0.07063	272.22159	237.56652999999997	242.74881000000002	246.17174	252.24805	235.3027	254.36749	254.00787000000003	253.12042000000002	247.11142999999998	96.72218000000001	96.09555	100.0	99.99976	99.99976	99.99976	485.1908010499997
800	2018041600	42.13559	-86.47064	85.94797	276.14099	0.0	0.08	275.33557	137.16	0.0663	0.04861	0.06486	0.00128	0.04256	0.0335	268.67752	242.39632999999998	248.95862000000002	254.07942000000003	263.24429	238.74721	264.90237	265.49927	264.99548	256.3049	99.99956	99.99956999999999	99.99979	99.99976	99.99976	99.99954	313.81699724999964
801	2018041600	41.9465	-84.52899000000001	87.40041	275.83276	0.0	0.15927	275.72147	91.44	0.05739	0.05445	0.09226000000000001	0.01182	0.0613	0.05825	261.16699	232.91398999999998	238.33248999999998	243.54552999999999	252.83746000000002	235.99212999999997	253.52457	252.72105	251.61925	245.57242999999997	99.99977	100.0	100.0	99.99979	99.99979	99.99979	328.7775969499995
802	2018041600	41.90036	-84.09903	87.72318	276.77969	0.0	0.16255999999999998	276.73958999999996	137.16	0.03701	0.027389999999999998	0.04866	0.004379999999999999	0.032560000000000006	0.02978	261.16699	231.16045	237.16507000000001	243.03753999999998	254.87631000000002	237.51202	255.56795	254.77927999999997	253.25571000000002	246.80553999999998	99.99979	99.99979	99.99979	99.99978	99.99956	99.99958000000001	283.3877970713094
803	2018041600	41.35715	-79.83459	90.95168000000001	281.48013	0.0	0.12383	281.63495	243.84	0.01027	0.00309	0.00506	0.00128	0.00133	0.00132	241.78009	222.28978999999998	225.41678	227.95227000000003	232.21442000000002	228.55502	231.8416	230.10062000000002	228.8663	226.86801	93.14359	100.0	100.0	99.99979	99.99958000000001	99.99979	811.1998020000001
804	2018041600	40.62956	-75.43831999999999	94.34295	276.21729	0.0	0.13035	276.44128	243.84	8e-05	-0.0009	8e-05	4e-05	8e-05	8e-05	242.80884	221.12274	224.00131000000002	226.48273999999998	231.3049	228.05857999999998	231.11035	229.71773	228.13387000000003	225.70787	86.91148000000001	99.99911	99.99911	99.99908	99.99931	99.99892	755.7516039499994
805	2018041600	40.178490000000004	-122.26203999999998	59.140809999999995	289.16742	0.0	0.16039	290.15311	2286.0	0.42035	0.36721	0.42613	0.04654	0.22248	0.26123	274.6503	231.90395	237.91241000000002	241.27376	248.33347	232.72601	249.55255	249.31342999999998	248.63537999999997	242.25863999999999	60.42361	61.01118	61.684940000000005	61.39605	61.675619999999995	64.75647	2549.7281931999996
806	2018041600	42.69004	-95.52286	79.24889	270.2973	34.5674	0.17392	269.83673	1158.23999	0.16309	0.1421	0.16826	0.0019	0.10128	0.08918999999999999	274.8692	238.34621	244.90411	250.06595	259.21521	237.92683	260.52752999999996	260.91652999999997	260.41472999999996	252.4639	81.32838000000001	100.0	95.32793000000001	93.4961	94.18485	93.16416	796.3915999499997
807	2018041600	41.9082	-83.43869000000001	88.20317	278.36472000000003	0.0	0.14823	278.28946	152.39999	0.04211	0.03292	0.04866	0.02174	0.02507	0.02607	237.63407999999998	223.10737999999998	224.63837999999998	225.15567000000001	226.15782000000002	225.60362	226.51102999999998	226.02582999999998	225.44527000000002	224.72775	99.99677	99.99696999999999	99.99676	99.99677	99.99656	99.99658000000001	251.7139968916664
808	2018041600	41.657779999999995	-81.40698	89.7365	283.14627	0.0	0.12587	281.74701	1676.4000199999998	0.021730000000000003	0.01355	0.01876	0.00748	0.00882	0.00998	229.18797	221.12274	222.34848	223.00537000000003	224.02437999999998	224.86371	223.9816	223.45779	222.91312000000002	222.52664	96.3008	99.99004000000001	99.99025999999999	99.99096999999999	99.99172	99.99203	974.0138042000002
809	2018041600	42.77943	-96.18021	78.7616	270.66348	16.82323	0.17957	269.77884	1158.23999	0.17201	0.15500999999999998	0.18195999999999998	0.00128	0.12377	0.0929	272.94119	236.64156	243.20817999999997	249.02903999999998	257.33405	237.59523	258.70587	259.1344	258.81212999999997	251.59102000000001	83.32422	85.7198	95.51516	93.89471999999999	100.0	100.0	752.0432045799997
810	2018041600	42.73064	-93.76239	80.53591999999999	270.03177	26.3775	0.13446	269.35067999999995	640.08002	0.13125	0.08705	0.09849	0.00252	0.0538	0.057010000000000005	270.31973	237.38376	242.93323999999998	247.6248	256.98958999999996	236.92598999999998	258.88129	259.04865	258.25784	250.85796000000002	85.09697	100.0	94.9477	95.76648	100.0	100.0	843.7625989500001
811	2018041600	42.4138	-87.85635	84.89124	273.21783	15.7468	0.13335	273.1778	213.36	0.07395	0.05567999999999999	0.07357999999999999	0.0019	0.05131	0.034730000000000004	265.96906	239.90555	246.7774	251.6017	260.0159	238.00941	261.16772000000003	261.58591	261.20648	253.3295	99.76019000000001	99.99888	99.99887	99.99886	99.99931	99.99906	289.2805982999998
812	2018041600	42.21553	-85.57825	86.58532	276.13068	0.0	0.13940999999999998	276.27069	152.39999	0.051019999999999996	0.0277	0.031219999999999998	0.0019	0.01257	0.01493	268.67752	245.71108999999998	253.41426	258.07574	267.30417	241.52737000000002	269.01166	269.51883	268.96088	258.79196	99.99913000000001	99.9989	99.99911999999999	99.99911	99.99934	99.99956999999999	339.03919899999977
813	2018041600	40.649809999999995	-74.66269	94.89884	276.54028	0.0	0.14026	276.67242000000005	426.72	8e-05	0.00063	8e-05	4e-05	8e-05	8e-05	238.91995	221.97661000000002	224.95207000000002	227.27432000000002	231.0535	228.05857999999998	231.0434	230.03697000000003	228.8663	226.67581	83.83807	88.23998	99.99667	99.99662	99.99684	99.99584	557.7611392249999
814	2018041600	42.669579999999996	-90.46597	82.95170999999999	269.94846	3.614	0.18585	269.66891	640.08002	0.10450999999999999	0.08182	0.11344000000000001	0.00128	0.08628999999999999	0.06939	270.97104	237.01492000000002	242.18993999999998	246.23082999999997	252.57036000000002	235.38936	254.78527999999997	254.7341	253.97386	247.87197999999998	85.86918	95.93446	99.99976	100.0	100.0	95.67535	820.2168028000006
815	2018041600	42.61721	-89.59079	83.59691	269.34695	12.80457	0.17497000000000001	269.49124	487.67999000000003	0.09687	0.05876	0.10472000000000001	0.00252	0.07505	0.06072	267.36374	238.99095	244.64136000000002	247.73888	252.89072000000002	235.56227	254.32092000000003	254.59842000000003	254.10791	248.17459	92.52360999999999	95.59508000000001	94.49495999999999	93.0866	92.11419000000001	92.29332	518.4647988500002
816	2018041600	42.356609999999996	-86.21441999999999	86.0972	275.29007	1.2537	0.14401	274.7424	152.39999	0.062479999999999994	0.04338	0.058629999999999995	0.0019	0.04256	0.02854	267.66232	244.9976	251.6174	255.76801	264.07874	238.82858	265.62866	266.17487	265.83224	256.72336	94.87673000000001	99.9987	99.99868000000001	99.99911	99.99911	99.99956999999999	457.7079988999999
817	2018041600	42.23126	-84.91507	87.06526	275.41245	0.0	0.15955999999999998	275.50385	152.39999	0.053570000000000007	0.04646	0.07607	0.00252	0.04256	0.0335	265.96906	236.64156	245.16505	251.54963999999998	261.1734	239.87579	262.01318	261.79407000000003	260.87387	253.47311000000002	99.99913000000001	99.99934	99.99909	99.9991	99.99934	99.99934	227.99039749999974
818	2018041600	41.65635	-80.19745	90.61551999999999	283.12189	0.0	0.13543	282.35882999999995	426.72	0.01154	0.00309	0.0038200000000000005	0.00128	0.00133	8e-05	241.24315	223.70451	227.06419	229.81922999999998	233.97849	229.24187999999998	233.66223	232.16653	230.96114	228.76476	89.91258	99.99311	99.99284	99.99246	99.9911	99.99070999999999	1001.6998032000001
819	2018041600	40.97926	-75.98642	93.84445	273.75717000000003	0.0	0.11863	274.69229	182.88	0.00135	0.00125	8e-05	0.00066	8e-05	-0.00116	242.30167000000003	223.30789	226.62333999999998	228.89824	233.18542000000002	229.0466	232.95378	231.60966000000002	230.36871000000002	227.82199	93.40771	99.99956999999999	99.99977	99.99978	99.99937	99.9996	489.483400725
820	2018041600	40.64796	-74.22308000000001	95.21715999999999	276.3298	0.13614	0.11731	276.1601	365.76001	8e-05	-0.00121	8e-05	4e-05	8e-05	8e-05	232.19269	220.79522999999998	223.18605	224.7366	227.09177000000003	226.22898999999998	227.16119	226.29701	225.31769	223.93466	90.89182	99.99715	99.99734000000001	99.99731	99.99728	99.9967	495.70639875000023
821	2018041600	42.94775	-97.38974	77.86794	270.74286	19.90498	0.16427999999999998	270.03781000000004	1097.2800300000001	0.19366	0.18915	0.21186	0.0019	0.15875999999999998	0.12385	279.15436	238.64095	246.02212999999998	251.18348999999998	257.7738	237.67833	259.2308	259.81766	259.57446	252.17372000000003	79.38037	100.0	95.76324	93.97519	92.48014	91.68523	790.3464028549992
822	2018041600	42.93963	-96.06683000000001	78.83556	270.539	21.22225	0.17131	270.06732	1036.31995	0.14654	0.11657000000000001	0.11592999999999999	0.0019	0.07754	0.06815	270.05405	236.953	243.39033999999998	248.97377000000003	256.59328999999997	237.1779	258.30975	258.66152999999997	258.25784	251.15178999999998	86.20147	96.51191999999999	95.39808000000001	100.0	100.0	100.0	553.5294961499997
823	2018041600	42.582840000000004	-87.94247	84.80275999999999	272.88782000000003	26.73882	0.15836	272.69446	182.88	0.07267	0.05107	0.06237	0.00128	0.04131	0.02731	264.65198	239.33708	246.02212999999998	250.97284	259.54626	237.84412999999998	260.95496	261.29373	260.95712000000003	253.3295	99.36201	99.9982	99.99840999999999	99.99863	99.9986	99.9986	345.9987984999996
824	2018041600	42.343920000000004	-85.22495	86.81913	274.91397	0.0049700000000000005	0.13388	275.02078	121.92	0.0663	0.061220000000000004	0.08853	0.0298	0.06255	0.07186000000000001	266.75452	237.56652999999997	245.25162999999998	250.44168	259.40463	238.42052	259.88192999999995	259.94516	258.5993	251.59102000000001	99.99978	99.99956	99.99955	99.99933	99.99955	100.0	270.1289988499997
825	2018041600	42.26644	-84.46765	87.38379	274.82903999999996	0.0	0.14297	274.9649	91.44	0.04465	0.04307	0.0661	0.00314	0.047560000000000005	0.0335	265.80862	234.70255	241.3354	248.41692999999998	261.21921000000003	239.87579	262.26501	261.96021	260.91553	252.89757999999998	99.99956	99.99935	99.99911	99.99956	99.99955	99.99911	250.87579729999973
826	2018041600	42.18435	-83.71216	87.94848	276.68362	0.00317	0.15854000000000001	276.87775	137.16	0.0472	0.03723	0.05987000000000001	0.02546	0.027569999999999997	0.03102	238.28871	223.30789	224.79561	225.36327000000003	226.44025	225.81297	227.01737999999997	226.36462000000003	225.63625	224.92477000000002	99.99781	99.99781999999999	99.99825	99.99802	99.99805	99.99805	313.3140801255554
827	2018041600	42.122890000000005	-83.17365	88.35188000000001	277.55875	0.0	0.1152	277.77805	182.88	0.030639999999999997	0.01755	0.02126	0.009340000000000001	0.01007	0.00998	234.73852999999997	223.6059	225.87466	226.78173999999999	228.36479	226.64147999999997	228.78851	227.89928999999998	227.14542999999998	226.09647	99.99113	99.99133	99.99129	99.99006	99.98868	99.9873	410.5401982727778
828	2018041600	41.81021	-80.70978000000001	90.20758000000001	284.04868	0.0	0.14453	282.80762000000004	2438.3999	0.015359999999999999	0.0074	0.0088	0.0037600000000000003	0.0025800000000000003	0.00379	229.18797	221.55315	223.35085	223.88228999999998	225.202	225.39337	225.33559	224.4425	223.89819	223.13326	91.30996999999999	99.99979	99.99979	99.9996	99.99956999999999	99.99958000000001	1168.6286018000008
829	2018041600	41.22307	-76.90276999999999	93.1132	276.33371	0.0	0.11990999999999999	277.32245	609.59998	0.00263	0.00033	0.00132	4e-05	8e-05	8e-05	232.19269	220.46357999999998	222.85377999999997	224.09795	226.06322999999998	225.91731000000001	226.14645	225.13605	224.09351	222.93161	93.7318	99.9985	99.99868000000001	99.99845	99.99849	99.99828000000001	482.68890045
830	2018041600	40.64452	-73.78350999999999	95.53542	276.60927999999996	0.0	0.11391	276.72632000000004	274.32001	8e-05	-0.0006	8e-05	-0.00058	8e-05	8e-05	232.19269	220.68513	223.02039	224.09795	226.72072000000003	226.33244	227.08932000000001	225.61678999999998	224.48244	223.13326	85.53229	99.99914	99.99889	99.9991	99.99909	99.9987	825.5889028499998
831	2018041600	40.51198	-122.2726	59.2142	287.72195	0.0	0.15422	289.43326	2590.80005	0.52478	0.49913	0.55569	0.14201	0.25995999999999997	0.30703	264.13723999999996	230.78139	235.28078	236.89371	240.95777999999999	230.49321	241.62576	241.25542000000002	240.85231000000002	236.45914	74.313	72.35245	70.57955	67.83910999999999	67.6852	72.61565999999999	2257.5012109999984
832	2018041600	42.68785	-88.25879	84.55695	271.59409	27.7534	0.14514000000000002	271.49997	335.28	0.07777	0.05414	0.07482	0.00128	0.0563	0.0434	268.9595	239.56569	245.93727	250.60172000000003	259.26263	237.84412999999998	261.04013	261.21005	260.45654	252.60863999999998	98.12499	97.56834	97.32893	97.14433000000001	96.8806	96.40615	456.15859922499965
833	2018041600	42.23989	-83.4801	88.10564000000001	275.46509	1.1535600000000001	0.13719	274.87192000000005	152.39999	0.03701	0.02462	0.03621	0.01678	0.016319999999999998	0.01741	235.50905	222.18582	223.51474	224.20522999999997	225.00812000000002	225.39337	225.26125	224.6514	224.09351	223.53502000000003	99.99452	99.99450999999999	99.99407	99.99365999999999	99.99325999999999	99.99268000000001	326.18679767499987
834	2018041600	42.22759	-83.37228	88.18627	276.79327	0.18483	0.157	276.31107000000003	182.88	0.03829	0.026160000000000003	0.03745	0.0205	0.01757	0.022359999999999998	237.63407999999998	222.08142	223.51474	224.09795	225.202	225.39337	225.33559	224.79027999999997	224.09351	223.53502000000003	96.9002	99.9915	99.99123	99.99043	99.98904	99.98827	393.0904000425001
835	2018041600	40.76384	-73.96283000000001	95.36913	276.08679	0.39328	0.08542999999999999	275.91949	259.08002	8e-05	-0.0009	0.00132	4e-05	8e-05	8e-05	224.04873999999998	219.90121000000002	221.66137999999998	222.55798	223.82472	224.86371	224.43677000000002	223.31577000000001	222.64798	221.71013	88.96144	99.99825	99.99844	99.99842	99.99887	99.99802	802.2742425999999
836	2018041600	40.743320000000004	-73.85956	95.44986	276.20968999999997	0.17770999999999998	0.10787999999999999	276.11602999999997	396.23999	8e-05	-0.0006	8e-05	4e-05	8e-05	8e-05	233.08458	221.23102000000003	223.35085	224.63101	226.99933	226.33244	227.23296000000002	226.02582999999998	225.06175	223.73511000000002	87.25632	99.99868000000001	99.99844	99.99843	99.99886	99.99848	893.1960837699999
837	2018041600	43.06845	-94.29626	80.11891	269.86627000000004	34.90417	0.1392	269.43329	579.12	0.13635	0.10704000000000001	0.11717999999999999	0.00128	0.07754	0.05082	266.75452	236.5161	242.37717	248.07927999999998	259.16772000000003	237.76127999999997	260.69876	261.12628	260.58194	252.31891000000002	82.59843000000001	100.0	100.0	94.02058000000001	93.27368	100.0	854.4560026
838	2018041600	42.89848	-90.22100999999999	83.10183	269.11432	9.484860000000001	0.18034	269.40271	548.64001	0.11852	0.11010999999999999	0.15206	0.00252	0.11628	0.09909	271.97672	236.7041	241.43132000000003	245.69574	252.62389	235.38936	254.50703	254.55316000000002	253.92914	247.87197999999998	86.492	95.2211	93.97293	99.99977	99.99976	91.18677	652.8307953999999
839	2018041600	42.73499	-87.81036	84.87563	273.56055	13.421879999999998	0.14311	273.11206	358.14001	0.07267	0.05107	0.06735	0.0019	0.04506	0.0335	266.12836	239.45157999999998	246.35965	251.34077000000002	259.78156	237.84412999999998	261.21024	261.54425	261.16497999999996	253.3295	94.87745	99.99887	99.99864000000001	99.99886	99.99931	99.99931	397.76399862499983
840	2018041600	42.2572	-82.92419	88.50471	276.76207999999997	0.00635	0.16637000000000002	276.72134	243.84	0.03192	0.016319999999999998	0.024990000000000002	0.00996	0.01007	0.01245	235.50905	224.76599	227.20978	228.4285	230.29027999999997	227.2538	230.23384	229.78169	229.1693	227.82199	98.11417	99.99280999999999	99.99277	99.99116	99.98980999999999	99.9888	305.5619983449036
841	2018041600	41.12016	-75.38971	94.23403	272.46509	0.0	0.12205999999999999	273.0614	60.96	0.00135	2e-05	0.00132	4e-05	0.00133	8e-05	242.80884	221.55315	224.48032999999998	227.07816	232.05048	228.45612999999997	231.90762	230.79671000000002	228.92702000000003	226.48317999999998	99.99953000000001	99.99978	99.99932	99.99956999999999	99.99959	99.99958000000001	260.90879888263885
842	2018041600	40.90313	-74.24637	95.12210999999999	275.85846000000004	0.13469	0.11913	275.76755	396.23999	8e-05	0.00063	8e-05	4e-05	8e-05	8e-05	232.19269	219.78725	221.66137999999998	223.00537000000003	225.202	225.49861	225.26125	224.16282999999999	223.17722	221.91508	90.23064000000001	99.99845	99.99866999999999	99.99887	99.99886	99.99846	558.7746021000002
843	2018041600	40.86252	-74.03925	95.2836	275.9982	0.53182	0.11400999999999999	275.53705	381.0	8e-05	-0.00029	8e-05	0.00066	8e-05	8e-05	229.18797	220.12762	221.83461	222.55798	224.32204	225.07626000000002	224.73805	223.81136	223.0453	221.91508	89.79069	99.99627	99.99646	99.99662	99.99704	99.99583	555.2693966499999
844	2018041600	40.73857	-73.41943	95.76801	276.22974	0.0012699999999999999	0.13751	276.30615	304.79999	8e-05	-0.0006	8e-05	0.00066	8e-05	-0.00116	233.08458	222.49657000000002	225.10772999999998	226.48273999999998	228.63261	227.15227000000002	229.20528	227.96515	226.83368	225.31728999999999	86.0022	99.99869	99.99889	99.99911	99.99866999999999	99.99893	789.9222268999994
845	2018041600	42.55128	-110.14468000000001	68.5025	286.27042	0.0	0.19180999999999998	289.34705	2743.19995	0.15291	0.07475	0.14583	0.01554	0.13877	0.15974000000000002	290.43908999999996	234.02733999999998	242.18993999999998	248.13576	267.22144	243.95598999999999	269.7789	268.52047999999996	266.62305	255.18114	26.88246	30.30687	32.67177	36.50742	41.23349	45.66496	2863.5452025500003
846	2018041600	43.168479999999995	-95.17681999999999	79.47067	269.54837000000003	31.284290000000002	0.15841	268.7525	1981.19995	0.16055	0.13625	0.16327	0.0019	0.10128	0.08177000000000001	272.94119	237.6272	243.93161	249.414	258.40295	237.4287	259.57877	259.81766	259.40558	251.88277999999997	78.95432	100.0	100.0	100.0	100.0	100.0	921.6898034999997
847	2018041600	43.11987	-93.29819	80.841	269.54489	28.35375	0.14897	269.25137	670.56	0.15927	0.14732	0.18070999999999998	0.0081	0.08753999999999999	0.09414	257.48474	236.89099	242.09595	245.51584	252.46312999999998	235.04187000000002	253.24139	252.95235	252.48656	246.49872000000002	83.06121	99.99978	99.99953000000001	100.0	91.55556999999999	92.25228	1094.0941163
848	2018041600	43.09604	-92.63589	81.32465	269.42975	13.09117	0.16253	269.62885	1828.80005	0.13635	0.12795	0.1421	0.004379999999999999	0.10253	0.09414	273.29297	236.953	242.28365	245.81527999999997	252.24805	235.12894	254.04086	254.099	253.43576000000002	247.26398999999998	87.24154	95.54689	94.40159	93.33582	91.29154	89.84694	718.3754975500004
849	2018041600	43.02691	-91.09262	82.45321	269.21072000000004	11.56478	0.14159000000000002	268.95599	914.4000199999999	0.11725	0.10612	0.13710999999999998	0.0019	0.09629	0.08177000000000001	272.70377	236.00897	242.00173999999998	248.13576	259.30997	237.26162999999997	261.0827	261.41907000000003	260.83221000000003	252.31891000000002	87.30167	95.35427	94.18311	99.99977	100.0	93.15573	606.0947976499999
850	2018041600	43.259609999999995	-95.83841	78.98376	269.83636	28.70598	0.15637	269.39249	914.4000199999999	0.15036	0.13226	0.13462000000000002	0.0019	0.08504	0.07681	273.5246	237.32259	244.28817999999998	249.63242999999997	258.45108	237.51202	259.75217000000004	259.94516	259.57446	251.737	82.22476	100.0	100.0	99.99976	100.0	99.99974	915.1873994999999
851	2018041600	43.211079999999995	-93.62485	80.59577	269.55725	32.016259999999996	0.15491	268.90103	304.79999	0.14781	0.12303	0.14708	0.02112	0.0663	0.09043	256.26653999999996	236.7041	241.23921	243.60855	249.25467000000003	233.9856	250.09867999999997	249.79567000000003	249.20244	244.16624	81.3935	100.0	100.0	92.9469	91.29963000000001	90.60906999999999	978.2936996499999
852	2018041600	42.75727	-86.14716	86.07715	273.79071	4.13023	0.1317	273.52115	304.79999	0.05994	0.04	0.04493	0.0019	0.02257	0.01741	268.53525	245.71108999999998	252.56168	256.61234	266.09375	239.39487999999997	267.65164	268.13361000000003	267.52524	257.69351	95.84178	99.99955	99.99977	99.99977	99.99955	99.99978	718.9673201499998
853	2018041600	42.586220000000004	-84.40576	87.36721999999999	273.59332	2.45523	0.15937	273.32779	91.44	0.058660000000000004	0.0523	0.08853	0.00996	0.0563	0.05082	256.0141	231.31068	237.16507000000001	241.47365	248.73854	234.60428	249.75165	248.7308	247.44217999999998	242.73914	99.99956999999999	99.99954	99.99933	99.99955	99.99935	99.99956999999999	283.3370000604164
854	2018041600	42.42942	-82.99774000000001	88.41555	276.37564	0.15388	0.13454000000000002	276.26096	182.88	0.03319	0.02062	0.028730000000000002	0.012440000000000001	0.013819999999999999	0.01369	234.73852999999997	222.49657000000002	224.32148999999998	225.05139	226.25217	225.81297	226.36551	225.75345	225.06175	224.33222999999998	96.08374	99.99301	99.99296	99.99155	99.98977	99.98879000000001	334.82280116698684
855	2018041600	42.31158	-82.02689000000001	89.14141	277.65176	0.0	0.16158	277.23065	2133.6001	0.02682	0.01786	0.02624	0.012440000000000001	0.015069999999999998	0.01493	235.50905	222.28978999999998	224.16182	224.84187000000003	225.96844	225.70842000000002	226.21957	225.54834	224.99762	223.93466	99.99849	99.99828000000001	99.99829	99.99794	99.99793000000001	99.99792	205.33359857678545
856	2018041600	42.06839	-80.2027	90.51267	281.83734	0.0	0.11619000000000002	280.91931	1534.16016	0.01154	0.00463	0.00506	0.00128	0.00133	0.00132	240.11907999999997	222.70174	225.26262999999997	226.97963	230.29027999999997	227.55712999999997	230.36957999999998	228.94485	227.94957000000002	226.09647	90.53976999999999	100.0	99.99979	100.0	99.99978	99.9998	917.8162999999997
857	2018041600	41.8316	-78.60436999999999	91.72288	278.49142	0.0	0.1267	278.25095	91.44	0.00645	0.00309	0.00257	0.00066	8e-05	8e-05	226.82518	218.13646	219.50027000000003	220.34441	221.34652999999997	223.89531000000002	221.48495	220.32538	219.38086	218.99271000000002	94.77856	99.99699	99.99677	99.99619	99.99563	99.99545	917.7019939999998
858	2018041600	41.353629999999995	-75.7569	93.90173	277.00943	0.0	0.12583	277.05093	426.72	0.00135	-0.0006	8e-05	4e-05	8e-05	8e-05	233.93167000000003	221.76573	224.48032999999998	225.87672	228.27515	226.94859	228.4388	227.30331	226.45776	224.92477000000002	84.80530999999999	99.99979	100.0	99.99956999999999	99.99956999999999	99.99958000000001	1436.2176109000002
859	2018041600	40.831520000000005	-73.05431999999999	96.0006	275.9472	0.0	0.12705	276.1846	228.60001	8e-05	0.00186	8e-05	4e-05	-0.00117	8e-05	241.24315	226.59589	231.6803	234.57806000000002	238.53412000000003	231.7146	238.86948999999998	237.66152999999997	236.69572000000002	233.67694	88.03813000000001	99.99889	99.9991	99.99911	99.99956	99.99934	767.1180987500002
860	2018041600	40.78888	-72.84814	96.16207	276.37042	0.0	0.12017	276.42081	304.79999	8e-05	0.00063	8e-05	4e-05	0.00133	8e-05	255.23758999999998	226.50723	231.93265	236.74372999999997	247.03897	236.07768	247.11719	244.9848	243.00543	237.81787000000003	87.76324	99.99868000000001	99.99909	99.9991	99.99909	99.99911	571.2713990700001
861	2018041600	40.71474	-122.90051000000001	58.803340000000006	283.84546	0.0	0.10167999999999999	287.0433	1310.64001	0.5095	0.49637	0.5395	0.21764	0.27746	0.34044	272.94119	230.16435	233.28762999999998	233.85422000000003	236.35081	229.24187999999998	237.9825	237.54793999999998	236.80507000000003	233.32277000000002	52.120490000000004	55.78728	60.09709	64.77892	69.60719	72.48819	1876.0363940499997
862	2018041600	43.164609999999996	-90.63586	82.76839	269.15567000000004	11.46927	0.12754000000000001	268.76221	883.9200400000001	0.09432	0.07506	0.07856	0.00314	0.0563	0.04216	268.9595	235.75215	241.62243999999998	247.90944	259.54626	237.51202	261.16772000000003	261.25189	260.28915	252.02835	82.15275	100.0	100.0	100.0	93.17191	92.91615	806.1197999500001
863	2018041600	43.09968	-89.53387	83.57436	268.7858	16.18758	0.16278	268.24072	609.59998	0.08031	0.05045	0.054889999999999994	0.0019	0.032560000000000006	0.03102	259.93892999999997	237.74821	243.0251	247.28067000000001	254.72217	236.16312000000002	256.61371	256.74292	256.13977	249.37596000000002	95.54481	94.949	93.94275999999999	95.02512	95.7678	94.16659	488.0863970000004
864	2018041600	42.98425	-87.88531	84.78336	273.76996	39.09375	0.12542999999999999	272.87756	243.84	0.08031	0.06337000000000001	0.08354	0.0019	0.06005	0.03845	266.59961	239.39437999999998	246.35965	251.3931	259.73458999999997	237.76127999999997	260.99756	261.41907000000003	261.04031000000003	253.18575	91.12748	99.99754	99.99750999999999	99.99771	99.99792	99.99789	607.8728063499993
865	2018041600	42.61955	-83.95575	87.68563	273.87592	1.63111	0.14743	273.59039	91.44	0.052289999999999996	0.04215	0.06486	0.02546	0.03506	0.03845	244.25168	225.14189	228.06976	229.08441000000002	231.38837999999998	227.65781	231.8416	230.73372999999998	230.01096	228.57709	99.99756	99.99755	99.99732	99.99731	99.99693	99.99674	240.89359827499968
866	2018041600	42.53436	-83.19696	88.25008000000001	274.87521	3.42973	0.13208	274.17899	91.44	0.03574	0.02339	0.03247	0.01554	0.016319999999999998	0.01864	236.24661	221.44621	222.85377999999997	223.44676	224.42078999999998	225.2879	224.96292000000003	223.95219	223.0453	222.7294	99.99383	99.99384	99.9936	99.99239	99.99043	99.98986	289.2805987505553
867	2018041600	41.72377	-77.41614	92.60583000000001	277.29065	0.0	0.13853	276.3678	91.44	0.0039	0.00279	0.00132	4e-05	-0.00117	8e-05	232.19269	220.35205	222.68627999999998	224.31221000000002	226.44025	226.12531	226.65617000000003	225.20496	224.02846	222.93161	99.99955	99.99934	99.99915	99.99913000000001	99.99893	71.10818	360.65460069999955
868	2018041600	41.21844	-74.58209000000001	94.78487	275.19501	0.0	0.13762	275.28891	457.20000999999996	0.00135	-0.00029	8e-05	0.00066	8e-05	8e-05	233.08458	219.32634	221.66137999999998	223.33697999999998	225.77818	225.81297	225.9265	224.37271	223.17722	221.91508	88.02139	99.99933	99.99955	99.99956	99.99911	99.99914	602.8436019
869	2018041600	41.05619	-73.75058	95.43061999999999	274.74002	0.6875	0.1152	274.64841	152.39999	8e-05	0.00033	8e-05	0.00066	8e-05	8e-05	233.93167000000003	223.40761	226.47501	228.04805	230.5462	227.95868	230.90927000000002	229.65368999999998	228.56204	227.05973999999998	91.13573000000001	99.99556	99.99575	99.99568000000001	99.99571	99.9935	412.2038992999995
870	2018041600	40.823840000000004	-72.61371	96.31868	276.41472999999996	0.0	0.11855	276.4054	304.79999	8e-05	0.00033	-0.00117	4e-05	8e-05	8e-05	249.47565	226.94769	232.80119	237.34017999999998	243.90273	234.60428	244.64391	242.95997999999997	241.47324	237.31081	89.4593	99.99868000000001	99.99869	99.99889	99.99865	99.99868000000001	730.8850076999997
871	2018041600	40.52152	-124.15833	57.831340000000004	283.57114	0.0	0.14032999999999998	283.84589	975.35999	0.34394	0.30324	0.33394	0.00996	0.12128	0.14612999999999998	269.64966	234.9684	241.23921	245.63588	258.88217000000003	233.53917	260.74152000000004	260.57993	259.91141	248.62677000000002	77.15479	80.8505	100.0	100.0	99.99979	100.0	1206.3222069
872	2018041600	42.83481	-109.75378	68.81886	282.0744	0.0	0.15746	284.86703	2438.3999	0.09813999999999999	0.0646	0.08354	0.004379999999999999	0.08879	0.059489999999999994	284.34402	235.29745	243.84196	250.81418	278.06451	247.97912999999997	280.4704	280.49164	278.5954	262.81827000000004	56.01001	57.626419999999996	60.2685	66.27534	72.15247	74.61868	2262.0732148499987
873	2018041600	43.40144	-94.72455	79.78319	269.43478	47.37215	0.13019	268.97238	853.44	0.11852	0.07321	0.07357999999999999	0.00314	0.027569999999999997	0.02731	258.41055	235.55815	241.3354	247.22304	256.64297	236.75739	258.04449	258.18594	257.65738	250.41562000000002	82.56529	99.99977	100.0	92.61632	90.82587	89.57425	1047.6230004499998
874	2018041600	43.3004	-91.73288000000001	81.95886999999999	269.72821	17.99364	0.16326	269.01507999999995	1097.2800300000001	0.08413	0.05076	0.05115	0.00128	0.023819999999999997	0.02854	269.23807	237.07668999999999	243.20817999999997	248.69627000000003	261.03574	237.51202	262.4743	262.2916	261.3309	252.60863999999998	81.48921999999999	100.0	94.17973	94.54902	95.42014	92.71307	697.3823951999995
875	2018041600	43.220209999999994	-90.18604	83.08707	269.45712000000003	13.3695	0.15634	268.96664	792.47998	0.10833	0.09166	0.11469000000000001	0.0037600000000000003	0.08753999999999999	0.07063	270.58243	236.32692999999998	241.71762	246.28987	253.26205	235.56227	255.2007	255.49876	254.95244	248.62677000000002	81.83892	81.08745	85.09184	92.58981	95.48971999999999	93.79715	1003.5794047900006
876	2018041600	43.1659	-89.30391999999999	83.7318	269.19879	21.47553	0.16926	269.14526	579.12	0.08668	0.07229	0.09476	0.0019	0.07005	0.06444	271.22656	238.4054	243.93161	248.19214	255.53917	236.41861	257.68936	257.7077	256.96657999999996	249.97134	96.01756999999999	95.3157	94.17007	100.0	100.0	96.17339	569.4425998999997
877	2018041600	42.86652	-85.57366999999999	86.47221	273.47995	5.82905	0.156	273.17929	213.36	0.058660000000000004	0.04	0.06237	0.0019	0.04381	0.032260000000000004	270.05405	244.90129	252.7765	257.25833	265.54318	240.66827	267.33765	267.58936	266.97696	257.41718	99.99956999999999	99.99933	99.99955	99.99931	99.99933	99.99911	332.2065999499999
878	2018041600	42.768809999999995	-84.59229	87.19775	273.4903	8.09013	0.14803	273.19122000000004	91.44	0.03829	0.02462	0.039939999999999996	0.00128	0.023819999999999997	0.019880000000000002	262.88721	234.02733999999998	240.75441	247.10752999999997	258.92987	238.90984	260.99756	259.8602	258.12946	250.71074	99.99911	99.99935	99.99933	99.99934	99.99911	99.99955	198.26223939999971
879	2018041600	42.63897	-83.39685	88.08459	274.46967	4.24444	0.111	273.88705	121.92	0.03701	0.0237	0.033710000000000004	0.01616	0.01757	0.01864	232.19269	221.33882000000003	222.51783999999998	223.00537000000003	223.82472	224.86371	224.05774	223.45779	223.0453	222.7294	99.99269	99.9929	99.99246	99.99043	99.98810999999999	99.98816	289.66159940694416
880	2018041600	42.10313	-79.30621	91.14911	282.28174	0.0	0.12202	281.20236	274.32001	0.01027	0.00309	0.0038200000000000005	0.00128	-0.00117	0.00132	225.49821	219.20981	220.77986	221.52834	222.91353999999998	224.65018999999998	223.1368	221.73039	220.83022999999997	220.25938	87.90573	99.99937	99.99916	99.99895	99.99876	99.99878000000001	1347.1906154499998
881	2018041600	43.20913	-88.74286	84.13101	270.39795	29.22689	0.16344	270.39943999999997	365.76001	0.08413	0.060289999999999996	0.07357999999999999	0.0019	0.05006	0.04711	267.06119	238.99095	244.99129	249.35922000000002	256.69263	236.75739	258.30975	258.70459	258.17227	251.15178999999998	97.11967	96.44869	99.99976	99.99928	99.99953000000001	99.99953000000001	515.1120003499996
882	2018041600	42.90403	-85.12238	86.79063000000001	273.42484	13.84945	0.16445	273.18643	121.92	0.07777	0.08182	0.12964	0.00872	0.08254	0.06939	267.66232	236.0728	243.0251	249.52336	260.2027	238.74721	261.29514	261.04245	260.12146	252.4639	99.99979	99.99977	99.99956999999999	99.99955	99.99979	99.99977	236.44859974999974
883	2018041600	42.65589	-82.83765	88.48351	275.5463	1.5372700000000001	0.14192000000000002	274.79068	152.39999	0.02937	0.01786	0.0225	0.00996	0.00882	0.01245	231.25055	222.3934	224.16182	224.7366	226.06322999999998	225.70842000000002	226.21957	225.54834	224.99762	224.33222999999998	99.99233000000001	99.99233000000001	99.99207	99.9911	99.98836999999999	99.98824	255.7906986869445
884	2018041600	40.91437	-72.24713	96.55099	276.63507000000004	0.0	0.08	277.42706	274.32001	8e-05	0.00186	8e-05	0.00066	8e-05	8e-05	257.24672999999996	227.89282000000003	235.0522	241.60637000000003	251.81525	239.15288999999999	253.24139	251.08295	249.06102	243.37607000000003	91.01363	99.99911	99.99911	99.99955	99.99954	99.99955	440.9694005999999
885	2018041600	42.445679999999996	-114.44906999999999	65.34447	293.52185	0.0	0.18705	296.08035	3657.6001	0.09305	0.04799	0.057379999999999994	0.00624	0.03506	0.02731	286.21359	232.12333999999998	240.46042000000003	249.30437999999998	281.86633	248.67012000000003	284.37799	284.45316	282.49854	263.99921	18.59456	19.11986	20.38835	22.59751	25.59597	28.6337	4902.047609749998
886	2018041600	43.590720000000005	-96.72076	78.32652	270.17642	28.24418	0.16155	269.76917000000003	762.0	0.14654	0.13349	0.13835999999999998	0.00128	0.10628	0.083	282.08578	235.88082999999997	242.47041000000002	248.52888	261.76617000000005	238.90984	264.29208	263.68622	262.0744	252.89757999999998	96.90273	96.23799	100.0	100.0	93.81026	91.39256	629.0690998499998
887	2018041600	43.58722	-96.27554	78.64875	270.44064	25.41689	0.15847999999999998	270.78006	1158.23999	0.19111	0.1873	0.20563	0.00252	0.15375999999999998	0.12137	280.83435	236.953	243.75207999999998	249.19446000000002	255.18326000000002	236.33356	256.92908	257.7077	257.65738	250.85796000000002	87.75789	88.92121	95.15684	96.19821	100.0	100.0	772.4140010799996
888	2018041600	42.06411	-77.98291	92.10798	277.36368	0.0	0.13895	277.07227	91.44	0.00517	0.00063	0.00257	4e-05	0.00133	8e-05	224.04873999999998	217.14275	218.55109	219.11487000000002	220.15587000000002	223.5681	220.7605	218.88484	217.75522999999998	217.70349	94.67215999999999	99.99566999999999	99.99546	99.9949	73.3301	67.53855	1555.3689979500004
889	2018041600	41.1861	-73.14886	95.8196	275.10007	0.42177	0.09766	275.01877	365.76001	8e-05	0.0009400000000000001	8e-05	0.00066	8e-05	8e-05	238.91995	226.32906	230.65127999999999	232.86621	236.27621000000002	230.49321	236.41387999999998	235.58758999999998	234.757	232.60998999999998	87.74401	99.99846	99.99865	99.99864000000001	99.99863	99.99840999999999	749.531143
890	2018041600	43.647909999999996	-94.93719	79.6123	268.99237	48.87271	0.12692	268.76498	731.52002	0.17328	0.15070999999999998	0.17573	0.01864	0.08879	0.10528	256.76242	234.36685	239.36151	243.03753999999998	249.5392	234.0744	250.24687000000003	250.08356	249.53157000000002	244.48051	83.19951999999999	100.0	94.06456999999999	93.55415	94.08334	93.45685999999999	757.5804005499991
891	2018041600	43.63547	-94.38046	80.01508000000001	269.62616	51.48636	0.12869	269.49872	386.07999	0.18474000000000002	0.18238	0.20563	0.01616	0.11377999999999999	0.11023	263.6102	235.94495	241.23921	245.63588	252.83746000000002	235.3027	253.94725	253.64227000000002	253.07532	246.95859	96.34759	95.59406	94.39801	96.46305	97.54496999999999	96.87051	575.2464985499996
892	2018041600	43.167629999999996	-86.1889	85.97667	273.49451	10.77621	0.13087000000000001	273.13953	518.15997	0.0663	0.04615	0.06735	0.0019	0.04881	0.02483	269.78525	244.31744	251.17401	255.81532	266.34616	239.31435	268.12045	268.44324	267.72033999999996	257.69351	92.39403	99.99887	99.99887	99.99884	99.99908	99.99886	701.3194023999997
893	2018041600	42.962509999999995	-84.10925	87.50782	273.3241	13.54381	0.16038	273.17319	182.88	0.1096	0.11842000000000001	0.20811999999999997	0.05583	0.12752	0.11517999999999999	245.59084	223.20782000000003	224.48032999999998	224.94679	226.06322999999998	225.70842000000002	226.72861	225.8898	225.12582	224.33222999999998	99.99799	99.99819000000001	99.99818	99.99818	99.99778	99.99738	281.7621995999998
894	2018041600	42.210440000000006	-78.38644000000001	91.78079	279.76373	0.0	0.13322	278.71338	121.92	0.00645	0.00309	0.00257	4e-05	-0.00117	8e-05	225.49821	218.85701	220.41986	221.4119	222.811	224.54307999999997	222.9817	221.65729	220.62514	220.04977000000002	90.71388	99.99574	99.9957	99.99512	99.99416	99.9938	1237.86900325
895	2018041600	41.491620000000005	-74.26651	94.92699	274.62714	0.0	0.14087	274.98123	304.79999	8e-05	0.00033	8e-05	0.00066	8e-05	8e-05	244.25168	223.70451	227.49902000000003	230.44986	235.3712	230.11147000000003	235.3658	233.56837000000002	232.01557999999997	229.13881	87.58479	99.99955	99.99977	100.0	99.99976	99.99979	538.1955193899997
896	2018041600	43.75312	-98.05795	77.35384	272.2543	70.10406	0.16459000000000001	271.24124	1188.7199699999999	0.19111	0.17346	0.1994	0.00252	0.14501	0.1288	285.00647000000004	238.87472999999997	247.92366	253.28562999999997	259.59341	238.74721	261.71832	261.62762000000004	260.95712000000003	252.89757999999998	70.9295	70.21531	70.60478	76.069	94.17139	93.00788	1306.98240355
897	2018041600	43.687470000000005	-93.37393	80.73673000000001	269.48917	35.73138	0.14927	269.14902	1402.07996	0.16309	0.1421	0.18944	0.01554	0.08628999999999999	0.09909	258.41055	236.2636	241.3354	244.72688	251.65202000000002	234.77975	252.57622999999998	252.02312	251.38962999999998	245.57242999999997	87.43607	95.42203	94.31432	95.98371999999999	95.03804000000001	92.77704	595.8204992500004
898	2018041600	43.64184	-92.14972	81.62271	269.35266	39.97372	0.17164000000000001	269.50903	487.67999000000003	0.14144	0.11288	0.1558	0.00624	0.09629	0.08672	266.12836	236.0728	241.62243999999998	246.64227000000002	256.39407	235.99212999999997	258.00018	258.01236	257.31262000000004	250.11967	95.96813	95.21603	95.08816	96.06597	95.39679	95.32126	540.2960990999997
899	2018041600	43.58445	-90.9274	82.50874	268.46164	25.33952	0.17806	268.67584	579.12	0.1147	0.09166	0.12839	0.00314	0.09504	0.07929	274.09409	237.38376	243.48111	247.73888	254.20525	235.56227	256.34235	256.34506	255.52597000000003	248.92712000000003	83.24605	85.11896999999999	93.36336999999999	93.72001	93.00573	91.49802	753.5290974500001
900	2018041600	43.52874	-89.92902	83.23368	268.91879	31.0679	0.15653	268.92239	579.12	0.12234	0.09012	0.13835999999999998	0.01182	0.09254	0.08052999999999999	266.12836	236.13655	241.52702000000002	245.93443	252.94394	235.12894	253.99406000000002	254.14452999999997	253.57057000000003	247.41634	79.26598	94.93613	93.74955	93.96985	97.93301	97.2246	787.3237977800004
901	2018041600	43.52207	-89.81818	83.31424	268.80331	32.69572	0.15375999999999998	268.91739	548.64001	0.13508	0.11657000000000001	0.17947000000000002	0.0174	0.12877	0.10280999999999998	266.59961	235.75215	240.8519	244.91031	251.76091	234.77975	252.67162000000002	252.81366	252.16795	246.34492000000003	82.12061	94.94175	93.76375999999999	100.0	99.99976	100.0	627.0878993499995
902	2018041600	43.45001	-88.71121	84.11976999999999	270.43723	50.481759999999994	0.16676	270.80966	304.79999	0.0905	0.07382999999999999	0.08354	0.0019	0.06255	0.05082	269.09921	239.10674	245.59599	250.33467000000002	258.11346000000003	237.09407000000002	259.92514	260.19965	259.61667	251.737	97.169	96.42071999999999	99.99977	99.99978	100.0	100.0	427.71059984999965
903	2018041600	43.41036	-88.15866	84.52254	271.32867000000005	49.30794	0.15442999999999998	271.16217	274.32001	0.08031	0.06337000000000001	0.07732	0.00128	0.05505	0.04092	266.28656	239.10674	245.76702999999998	250.49509	258.35483	237.09407000000002	259.88192999999995	260.19965	259.8273	252.31891000000002	97.79869000000001	97.18354000000001	98.29054000000001	98.41489	96.45155	96.48014	496.49379925
904	2018041600	43.00679	-83.76569	87.74551	273.58987	11.47317	0.14548	273.1095	213.36	0.04211	0.02677	0.04119	0.02298	0.01882	0.02359	236.24661	220.35205	221.48712	221.52834	222.19006000000002	224.32812	222.51369	221.80338999999998	221.17064	221.09184	96.59439	99.99419	99.99393	99.99393	99.9921	99.99072	303.5807989999996
905	2018041600	41.299609999999994	-72.88483000000001	95.97118	275.15033	0.0	0.11553	276.10101000000003	365.76001	8e-05	0.00125	8e-05	-0.00058	8e-05	8e-05	234.73852999999997	224.57607000000002	227.92801	229.54547000000002	232.29617000000002	228.45612999999997	232.62888999999998	231.67177999999998	230.78391000000002	228.95198	86.89596999999999	90.95356	99.99821999999999	99.99840999999999	99.99840999999999	99.99797	491.23600104999974
906	2018041600	40.95532	-124.106	57.987269999999995	282.78922	0.0	0.12015999999999999	283.08203	609.59998	0.41526	0.41672	0.46226000000000006	0.01492	0.33868000000000004	0.26989	288.40982	234.90218	240.94911000000002	245.2747	256.74225	232.81697000000003	259.09991	260.03012	258.72705	247.87197999999998	81.25289000000001	100.0	99.99979	99.99956999999999	99.99956	99.99978	1168.6133672999997
907	2018041600	42.69858	-114.40141000000001	65.42038000000001	293.65762	0.0	0.19188	296.12872000000004	3048.0	0.23696	0.18207	0.22680999999999998	0.03972	0.11878	0.10652	266.75452	230.47452	236.94858	241.60637000000003	251.97797000000003	235.73462	252.86206	251.74226000000002	251.0672	243.85095	20.05586	20.55309	21.534679999999998	24.181810000000002	27.63593	31.30485	3689.4516275000005
908	2018041600	43.03778	-83.31259	88.06365	273.75854	17.63297	0.15172	273.02117999999996	121.92	0.03447	0.021240000000000002	0.02998	0.01554	0.015069999999999998	0.01617	232.19269	219.90121000000002	221.13557000000003	221.52834	222.19006000000002	224.32812	222.43527000000003	221.80338999999998	221.03467	220.8846	97.33195	99.99444	99.99421	99.99316999999999	99.99104	99.99048	283.46399960499946
909	2018041600	42.94875	-82.54996	88.62776	275.34235	2.4488	0.1341	274.44424	1432.56006	0.030639999999999997	0.01816	0.02624	0.0143	0.013819999999999999	0.01741	236.24661	221.01404	222.51783999999998	223.33697999999998	224.61752	225.18221	224.96292000000003	223.81136	222.91312000000002	222.32335	95.31603	99.99539	99.9956	99.99421	99.9931	99.99266	341.9093976499996
910	2018041600	42.51497	-79.30606	91.04598	277.91791	0.0	0.08	273.40442	640.08002	0.01154	0.00463	0.0063100000000000005	0.0019	0.0025800000000000003	0.00255	226.82518	219.44234	220.95824	221.4119	222.811	224.54307999999997	223.1368	222.02187999999998	221.23848999999998	220.6768	86.79849	99.98505	99.98424	99.98357	99.98149000000001	99.97961	902.2080032999994
911	2018041600	42.12583	-76.84926999999999	92.90064	276.34171000000003	0.0	0.13685	275.94055	457.20000999999996	0.00263	0.0009400000000000001	0.00132	0.00066	8e-05	8e-05	236.24661	221.44621	224.48032999999998	226.5827	229.77379	227.7583	229.82466000000002	227.96515	226.5833	224.72775	89.88683	99.99979	100.0	99.99978	100.0	67.31260999999999	832.7390039000003
912	2018041600	41.44135	-73.16837	95.72414	273.45953	0.0	0.12714	274.09573	152.39999	8e-05	-0.0006	8e-05	4e-05	-0.00117	8e-05	233.08458	223.50692999999998	226.47501	227.95227000000003	230.37576	227.65781	230.57256	229.58957	228.68388	227.05973999999998	93.20451	99.28559	98.1282	99.99198	99.99112	99.98827	482.39680199999975
913	2018041600	43.39783	-86.0379	86.04542	273.19424	20.86525	0.15122	272.78148999999996	304.79999	0.06885	0.05845	0.08354	0.0019	0.05755	0.04587	269.78525	241.17537000000002	248.32497999999998	253.93167000000003	263.42096000000004	238.58411	265.22598	265.21963999999997	264.51431	255.60391	89.60493000000001	99.9991	99.9991	99.99931	99.99931	99.99933	593.1408033500004
914	2018041600	43.00206	-82.31433	88.78468000000001	275.16757	5.38542	0.16184	274.1915	2286.0	0.02937	0.020319999999999998	0.028730000000000002	0.01492	0.015069999999999998	0.01741	236.24661	221.55315	223.35085	224.31221000000002	225.58704	225.49861	225.853	224.99797	224.28824	223.53502000000003	95.8979	99.99672	99.99691999999999	99.99568000000001	99.99495	99.995	509.2953963499997
915	2018041600	41.66523	-73.87115	95.15442	274.78049	0.0	0.13127	275.10062	518.15997	8e-05	-0.00029	-0.00117	-0.00058	8e-05	8e-05	234.73852999999997	223.80275	227.06419	228.61717000000002	231.3049	228.25775	231.57677999999999	230.48126000000002	229.59134	227.63211	81.49706	86.25596	99.99750999999999	98.38638	99.99748000000001	99.99707	731.4692097499997
916	2018041600	41.39091	-72.51605	96.20336	274.28604	0.0	0.12557000000000001	275.05002	213.36	8e-05	0.00033	8e-05	4e-05	8e-05	8e-05	242.30167000000003	227.55284	232.30763	235.28802000000002	239.51868	232.08467000000002	239.80178999999998	238.61945	237.72836	234.90514	88.41039	99.9873	99.98718000000001	99.98703	99.98676	99.98391	589.4135302499997
917	2018041600	41.3035	-72.10132	96.52611999999999	276.22128	0.0	0.08	279.69577000000004	304.79999	8e-05	-0.0009	8e-05	4e-05	8e-05	8e-05	245.59084	227.63821000000002	233.40816	236.96849	242.61604	233.7182	242.96016	241.36314	240.12188999999998	236.63013999999998	88.48347	87.96069	99.99821	99.9982	99.9984	99.99821	720.4709982499996
918	2018041600	41.19225	-71.58435	96.92964	276.36542000000003	0.0	0.08	278.36258	152.39999	8e-05	0.00033	8e-05	-0.00058	8e-05	8e-05	266.90839	229.92949	238.22794	246.93367	264.38318	246.00139	266.50748	264.01122999999995	261.12344	252.31891000000002	88.6948	91.32243000000001	99.99846	99.99843	99.99865	99.99889	528.2437995999996
919	2018041600	43.995309999999996	-97.052	78.06992	269.71426	47.164229999999996	0.13434000000000001	269.71729	609.59998	0.18729	0.15624000000000002	0.19068	0.0019	0.14127	0.10776	276.85571	235.49318	242.74881000000002	248.86299	257.67638999999997	237.01009	259.405	259.8602	259.61667	251.88277999999997	88.63377	99.99976	96.94091	95.78466	91.8693	90.68545	962.4737376200001
920	2018041600	43.98507	-95.82021999999999	78.9556	269.58258	53.00128	0.14373	269.26956	762.0	0.18855999999999998	0.16701	0.19566	0.00252	0.13502	0.10652	273.05902000000003	236.45316	243.75207999999998	249.46872000000002	257.33405	236.75739	258.57407	259.04865	258.81212999999997	251.44482000000002	79.40829000000001	79.38762	84.00145	92.85299	93.84109000000001	93.9711	976.2236037499999
921	2018041600	43.96297	-94.58905	79.84124	269.62453999999997	62.11934	0.13437000000000002	269.98355	1188.7199699999999	0.20639000000000002	0.18392	0.24923	0.01678	0.11252999999999999	0.10776	260.56177	235.68762	241.04605	244.84927000000002	253.63081	235.56227	254.13433999999998	253.91661000000002	253.16556	246.65227000000002	96.39175	95.67951	96.38724	96.15387	94.24866999999999	93.22234	455.47279825
922	2018041600	43.8969	-92.46515	81.37097	269.04453	49.626670000000004	0.16429000000000002	269.66983	396.23999	0.10324000000000001	0.07229	0.08105	0.00252	0.03631	0.03721	263.25167999999996	235.42807000000002	241.23921	246.93367	257.82245	236.84175	259.53537	259.43402000000003	258.5993	250.71074	95.93178	95.1809	95.73772	95.07875	91.81974	89.41171999999999	556.4885976999998
923	2018041600	43.84252	-91.23782	82.25668	269.78122	32.53573	0.12235	269.755	1219.19995	0.11597	0.11688	0.15954000000000002	0.0019	0.13002	0.09537999999999999	278.41168	236.89099	242.93323999999998	248.58476000000002	258.88217000000003	236.92598999999998	261.0827	261.00049	259.99548	251.737	86.97352	95.70233	94.56741	95.64648000000001	96.13802	95.81863	666.7499968500005
924	2018041600	43.350590000000004	-84.7034	87.00803	273.49796000000003	26.266640000000002	0.15754	273.09033	213.36	0.04847	0.031689999999999996	0.043680000000000004	0.00624	0.02132	0.01741	252.71315	233.7529	239.36151	243.10141000000002	249.5392	234.69208999999998	250.64052	250.13144	249.39067000000003	244.16624	99.99844	99.99865	99.99887	99.99865	99.99866	99.99842	305.56199800999957
925	2018041600	41.5335	-72.79921999999999	95.9563	274.33286	0.03804	0.12837	274.63473999999997	365.76001	8e-05	-0.00029	8e-05	4e-05	8e-05	8e-05	234.73852999999997	223.90065	226.77095	228.23877000000002	230.37576	227.7583	230.97637999999998	230.03697000000003	229.35047999999998	227.63211	88.80984000000001	99.98949	99.98986	99.99019	99.99056999999999	99.98909	512.3560993999996
926	2018041600	41.31473	-71.76126	96.76319000000001	276.34698	0.0	0.08	280.55685	274.32001	8e-05	0.00125	8e-05	0.00066	8e-05	8e-05	261.94843	229.05138	236.40147000000002	243.73434	257.5788	242.06742999999997	258.66199	256.34506	253.79485	247.11142999999998	88.78596999999999	88.84274	99.99821	99.9982	99.99842	99.99844	596.8746000499997
927	2018041600	43.990140000000004	-92.79449	81.12614	269.13723999999996	56.68496	0.14498	269.79956	274.32001	0.15927	0.13718	0.18694000000000002	0.005	0.07879	0.08424	263.25167999999996	236.32692999999998	242.28365	247.22304	257.5788	236.6729	258.17725	258.18594	257.31262000000004	250.26775	95.96268	95.17924000000001	94.99088	94.53809	91.63185	90.00775	510.1843953499997
928	2018041600	43.8632	-90.11505	83.05828000000001	268.77301	44.11245	0.13652999999999998	269.56127999999995	579.12	0.09432	0.06706000000000001	0.07732	0.0019	0.0563	0.04711	268.9595	237.68777000000003	244.11032000000003	249.35922000000002	256.74225	236.24841	258.57407	259.04865	258.55667	251.15178999999998	83.86159	94.82735	93.65173	92.54681	94.94468	95.02582	729.8131178500004
929	2018041600	43.75537	-88.44646999999999	84.26597	271.24484	61.680969999999995	0.15432	270.92007	396.23999	0.08795	0.051379999999999995	0.09102	0.0019	0.0588	0.0335	266.12836	238.81644	245.68161	250.49509	258.59512	237.09407000000002	259.92514	260.19965	259.7431	251.88277999999997	88.32288	96.78002	99.99976	99.99977	99.99976	100.0	552.3483974999997
930	2018041600	43.02369	-81.18927	89.58188	273.99326	4.69299	0.15477	273.41983	274.32001	0.021730000000000003	0.009859999999999999	0.015030000000000002	0.00624	0.00633	0.00627	233.93167000000003	221.97661000000002	224.00131000000002	224.94679	226.25217	225.70842000000002	226.21957	225.54834	224.93346	223.93466	94.42076	99.99689000000001	99.99603	99.9947	99.99393	99.99356	296.08779849999956
931	2018041600	42.23361	-76.03192	93.45094	275.35147	0.0	0.14072	275.03174	426.72	0.00263	0.00186	8e-05	4e-05	8e-05	8e-05	252.71315	222.70174	227.35475	232.19226	242.22327	233.44945	241.90607000000003	239.39854	236.9688	232.07143	86.49868000000001	99.99979	100.0	99.99977	99.99979	76.60750999999999	1136.4569634999996
932	2018041600	44.09706	-93.57291	80.55939000000001	269.53432999999995	64.00829	0.13476	270.03326	396.23999	0.22168000000000002	0.20390999999999998	0.29034	0.04654	0.14751	0.14117000000000002	256.26653999999996	234.43431	238.95347999999998	241.8046	246.68007000000003	232.99846000000002	247.63182	247.10536000000002	246.66994	241.9369	90.31721999999999	91.44011	92.92586	92.962	91.1445	87.35795999999999	596.2649988000002
933	2018041600	44.08631	-93.23676	80.8009	269.42914	49.87166	0.14726	269.59854	518.15997	0.0905	0.05567999999999999	0.054889999999999994	0.00314	0.01132	0.03721	263.96295	236.0728	242.09595	246.87555	256.04364	236.24841	257.10864	256.74292	256.05234	248.92712000000003	96.17068	95.46668000000001	94.33839	94.44306	92.82104	90.90005	474.72599739999976
934	2018041600	44.057790000000004	-92.45288000000001	81.36433000000001	269.51196	56.38665	0.14785	269.97017999999997	396.23999	0.12361	0.1015	0.13088	0.00872	0.0563	0.07434	260.76541000000003	235.88082999999997	241.43132000000003	245.51584	253.57827999999998	235.12894	254.46053999999998	254.28096000000002	253.48071000000002	247.11142999999998	96.16494	95.42581	95.48685	94.42094	91.64959	89.71961999999999	478.1549993999997
935	2018041600	43.949940000000005	-90.21765	82.97423	268.94199	52.17434	0.13855	269.74161000000004	457.20000999999996	0.11087999999999999	0.08551	0.12092	0.0019	0.09379	0.07929	274.54007	237.74821	244.19936	249.35922000000002	256.09384	236.16312000000002	258.133	258.70459	258.3006	250.85796000000002	84.25282	86.98623	93.643	92.17702	93.04361	93.47366	783.7195400000002
936	2018041600	43.79476	-87.87991	84.66485	272.02063	57.997859999999996	0.15439	271.71011	304.79999	0.08668	0.07413	0.09351	0.0019	0.0738	0.05577000000000001	268.67752	239.6226	246.35965	250.70808	257.96817000000004	236.50349	259.57877	259.94516	259.57446	251.88277999999997	91.36994	99.99954	99.99954	99.99953000000001	99.99977	94.87671	653.1610027999998
937	2018041600	43.42957	-83.90276999999999	87.56371	273.53036000000003	24.4339	0.15513	273.14429	274.32001	0.05739	0.0443	0.06984	0.02918	0.04131	0.034730000000000004	236.24661	219.55782000000002	220.41986	220.5847	221.13275	223.89531000000002	221.40493999999998	220.7728	220.14406	220.25938	96.65472	99.99398000000001	99.99373	99.99369	99.99245	99.99105	330.4082791499995
938	2018041600	42.59953	-77.71410999999999	92.15633000000001	278.11795	0.0	0.15248	277.09109	487.67999000000003	0.00517	0.00156	0.00257	4e-05	8e-05	8e-05	228.04991	219.90121000000002	221.83461	223.00537000000003	224.71552000000003	225.2879	224.88806	223.74081	222.64798	221.91508	89.4271	99.99849	99.99826999999999	99.99805	99.99789	70.72192	1322.8574107000002
939	2018041600	42.13984	-120.39648000000001	60.973369999999996	283.44104	0.0	0.13305999999999998	285.83762	1981.19995	0.38469000000000003	0.36351999999999995	0.40121999999999997	0.16619	0.24996999999999997	0.29589	268.9595	228.06127999999998	230.91154	231.76453999999998	234.05701000000002	228.75224	235.17891	234.76355	234.08088999999998	231.5294	48.13242	50.97395	54.367340000000006	59.94265	67.59732	74.5715	2330.3484162500013
940	2018041600	44.22355	-95.58936	79.10755	270.47974	148.01125	0.14192000000000002	269.72156	1249.68005	0.17583	0.1464	0.16826	0.0019	0.11878	0.10157000000000001	275.93497	233.40623	240.26308999999998	247.33822999999998	255.74152	236.33356	257.33255	258.05579	257.91516	250.85796000000002	77.12467	77.68500999999999	100.0	100.0	91.56334	89.96932	1161.6690050999991
941	2018041600	44.18741	-93.90479	80.31477	269.8508	82.82528	0.13477	269.91778999999997	426.72	0.20385	0.18577	0.26044	0.018019999999999998	0.09877999999999999	0.11642000000000001	255.49969	235.55815	240.75441	243.85977000000003	249.82216	234.0744	250.88541	250.56105	250.09302000000002	244.63725	89.72569	95.84599	95.30235	94.90594	91.63381	88.44605	506.47600144999967
942	2018041600	44.1049	-91.66266	81.92439	269.54562000000004	49.14803	0.12454000000000001	270.94431000000003	762.0	0.0956	0.07936	0.09351	0.00314	0.05256	0.0533	269.09921	235.29745	241.14275	247.28067000000001	259.16772000000003	236.84175	260.44177	260.36887	259.57446	251.59102000000001	91.381	95.99171	95.76863	95.30096999999999	94.20759	94.63136	523.92580075
943	2018041600	43.60134	-84.7674	86.91535999999999	273.44299	29.820040000000002	0.1538	273.10425	243.84	0.03829	0.01786	0.01876	0.0019	0.0025800000000000003	0.00379	246.01685	232.9848	237.59406	239.91433999999998	244.2822	232.3605	245.01817000000003	244.67691000000002	244.21127	240.47527000000002	99.99887	99.99866	99.99864000000001	99.99909	99.99864000000001	99.99886	373.8879967599997
944	2018041600	43.53291	-84.10645	87.39851	273.61804	21.94988	0.15725999999999998	273.19632	213.36	0.0714	0.07044	0.09476	0.0422	0.05006	0.0533	238.91995	221.01404	222.00687000000002	222.44518	223.32111	224.65018999999998	223.75255	223.03069	222.44843999999998	221.91508	95.5545	99.9953	99.99506	99.99526	99.9942	99.99361	281.1018002499995
945	2018041600	43.46103	-83.44686999999999	87.88171	273.6217	19.77637	0.15319000000000002	273.15833	152.39999	0.03701	0.02339	0.031219999999999998	0.01926	0.015069999999999998	0.01864	232.19269	219.44234	220.23819	220.46477000000002	221.23976000000002	224.00388999999998	221.32483	220.69847000000001	220.14406	220.04977000000002	96.88896	99.99444	99.9944	99.99416	99.99255	99.991	318.74460034999936
946	2018041600	42.46487	-76.40732	93.11893	276.28909	0.0	0.13491	275.88065	518.15997	0.00263	0.0009400000000000001	8e-05	4e-05	-0.00117	8e-05	231.25055	218.85701	220.60039	221.75997999999998	223.82472	225.07626000000002	224.13376	222.67238999999998	221.50928	220.6768	87.1281	99.99913000000001	99.99911	99.99889	99.99892	68.73558	1291.1328020499996
947	2018041600	41.74572	-72.60861	96.02195999999999	274.47015	0.0	0.12337999999999999	274.79992999999996	457.20000999999996	8e-05	-0.00029	8e-05	4e-05	8e-05	8e-05	238.28871	226.59589	230.52037	232.61493	235.7505	230.3027	236.10752999999997	235.05902000000003	234.2505	231.89113999999998	85.52677	99.98615	99.98624000000001	99.9865	99.98682	99.98555999999999	780.3605734000001
948	2018041600	43.6359	-110.6893	68.23442	276.67896	135.69591	0.14178	274.68149	1524.0	0.26116	0.26849	0.30155	0.012440000000000001	0.26871	0.18202000000000002	294.55667	233.54539	242.56346000000002	249.02903999999998	266.55573	242.52632000000003	269.1272	268.9057	267.01624	255.03984	53.44415	56.69947	52.17576	41.87522	39.91957	39.44874	2912.6688094499987
949	2018041600	43.70325	-110.02713	68.71803	274.64069	794.53638	0.09393	273.55289	1310.64001	0.13762	0.06521	0.10472000000000001	0.0081	0.06755	0.083	285.51027999999997	233.47589	242.56346000000002	249.7955	267.83902	242.67847999999998	270.00772	270.24179	268.76797	256.58405	68.20232	66.96461	64.94176999999999	61.763619999999996	58.74109	57.15345	3472.73881715
950	2018041600	44.31651	-96.82474	78.21941	270.09457000000003	42.83767	0.16760999999999998	269.80602999999996	975.35999	0.18984	0.15717	0.20189000000000001	0.0019	0.15375999999999998	0.12632000000000002	279.42725	234.90218	242.09595	248.41692999999998	256.49374	236.6729	258.44202	258.96277000000003	258.55667	251.29842000000002	84.08261	100.0	94.85184	93.19799	91.5685	90.10392	856.8943983649998
951	2018041600	44.28241	-94.4624	79.90926999999999	270.29303	146.92023999999998	0.12959	270.33731	2133.6001	0.13762	0.10335	0.12465	0.005	0.06255	0.05825	266.59961	235.29745	241.43132000000003	246.75907999999998	258.69097999999997	237.34521	259.83867999999995	259.34854	258.47141	250.26775	89.33009	96.08349	94.97012	93.73223	93.59571	91.11616	676.37660175
952	2018041600	44.05639	-89.30591	83.61107	269.15963999999997	81.0598	0.14642	268.98544	487.67999000000003	0.09687	0.07443999999999999	0.09476	0.0019	0.0688	0.04835	269.92001	237.92882999999998	244.55338999999998	250.65493999999998	261.76617000000005	238.00941	263.47098	263.93008	263.42352	254.1881	95.87983	95.20008	94.10244	95.49319	97.42886	97.16405999999999	548.8177961499999
953	2018041600	44.003859999999996	-88.52496	84.17442	272.12445	0.0	0.08	278.66718	284.47997999999995	0.09177	0.07075	0.10970999999999999	0.00128	0.07505	0.04587	271.72934	239.10674	246.02212999999998	251.54963999999998	262.12796000000003	238.17422000000002	263.5535	263.84888	263.01657	254.04549	90.10709	99.99977	99.99977	100.0	100.0	100.0	744.3215999499996
954	2018041600	43.75674	-85.5257	86.34779	272.69714	28.528259999999996	0.15012999999999999	272.31131	243.84	0.06758	0.05476	0.08977	0.0143	0.03506	0.0533	254.70307999999997	236.953	241.14275	242.58772000000002	246.97933999999998	233.17932000000002	247.78543	247.35387999999998	246.71841	242.41907999999998	99.9991	99.99909	99.99908	99.99932	99.99932	99.99955	372.22430021249966
955	2018041600	43.6359	-84.3107	87.23340999999999	273.5787	24.60746	0.13024000000000002	273.08881	243.84	0.08541	0.08213	0.12215999999999999	0.05088	0.0663	0.07558	242.80884	224.57607000000002	226.32597	227.17639	228.45427	226.43567000000002	228.9973	228.22792	227.4558	226.48317999999998	99.99689000000001	99.99665	99.99684	99.99683	99.99641	99.99603	275.88210105999985
956	2018041600	42.92524	-78.7439	91.3412	274.85434	2.52426	0.14105	274.04373	91.44	0.00899	0.00279	0.0038200000000000005	0.00066	8e-05	8e-05	225.49821	218.25797999999998	219.50027000000003	220.22356000000002	221.45297000000002	224.11221	221.72417000000002	220.40018999999998	219.38086	218.77945	99.99846	99.99846	99.99825	99.99826	99.99766	99.99727	262.5598005999998
957	2018041600	42.65205	-77.0238	92.63058000000001	277.47012	0.0	0.16707	276.55798	487.67999000000003	0.0039	0.0009400000000000001	0.00132	0.00066	8e-05	8e-05	229.18797	220.46357999999998	222.34848	223.33697999999998	225.00812000000002	225.49861	225.18681	224.16282999999999	223.11127000000002	222.11948999999998	86.82471	99.99956999999999	99.99956999999999	99.99954	99.99914	99.99915	716.66099815
958	2018041600	41.73642	-72.16216999999999	96.33955999999999	273.69293	0.0	0.12922	274.10052	426.72	8e-05	-0.0006	8e-05	4e-05	8e-05	8e-05	245.59084	228.06127999999998	233.88605	237.70821	243.00562999999997	233.7182	243.34418	242.21919	241.37009	237.81787000000003	89.61050999999999	91.58754	99.99886	99.99886	99.99861	99.99909	480.479098575
959	2018041600	41.55784	-71.33051	96.98491	275.50253	0.0	0.08	280.23098999999996	274.32001	8e-05	0.00033	8e-05	4e-05	8e-05	8e-05	264.82095	228.47806	235.95752000000002	243.92233	259.40463	242.90597999999997	261.21024	258.83377	256.31442000000004	248.4763	88.90794	90.39213000000001	99.99887	99.99887	99.99909	99.99931	520.2936025499998
960	2018041600	41.39697	-70.60635	97.54964	275.51678	0.0	0.12435999999999998	275.53713999999997	335.28	8e-05	-0.00121	8e-05	4e-05	0.00133	8e-05	262.70267	223.50692999999998	229.58912999999998	237.04311	251.92378	238.50237	252.71927999999997	250.03562999999997	247.05693	239.15627999999998	90.42793	99.99888	99.99866	99.99887	99.99933	99.99889	641.5532069499993
961	2018041600	41.27944	-70.09119	97.95306	276.11884	0.0	0.11398	276.09607	213.36	8e-05	2e-05	-0.00117	4e-05	8e-05	8e-05	264.82095	226.32906	234.24007999999998	242.84541000000002	257.7251	241.9906	259.09991	256.74292	253.92914	245.26172999999997	89.30104	92.40984	99.99866	99.9991	99.9991	99.99911999999999	445.2366030499997
962	2018041600	43.06892	-115.84579	64.44296999999999	293.5929	0.0	0.18969	293.40689	3657.6001	0.40507	0.36874	0.4361	0.17177	0.2837	0.30703	276.03902999999997	224.95461	228.63054	230.18097000000003	233.58373999999998	229.0466	234.74057000000002	233.02341	231.89917000000003	229.69669	24.857670000000002	25.60213	27.13304	30.44469	34.86039	39.44529	2996.1839982999995
963	2018041600	44.39702	-98.17609	77.25103	273.14977999999996	52.28102	0.16815	272.22614	1188.7199699999999	0.21404	0.19499	0.23179	0.0037600000000000003	0.1725	0.13746	283.66418	238.52338999999998	247.59958999999998	252.98424	258.92987	237.76127999999997	261.21024	261.54425	261.20648	252.89757999999998	70.65561	69.82265	70.15044	76.22485	99.99976	93.0035	1370.9904034000003
964	2018041600	44.22744	-90.86322	82.48096	269.37628	44.14889	0.12202	269.93032999999997	457.20000999999996	0.0956	0.05722000000000001	0.07357999999999999	0.0019	0.04506	0.04711	266.59961	236.953	243.0251	247.96613	255.99338999999998	235.90642999999997	257.73386	258.01236	257.57132	250.11967	95.93675999999999	95.23841999999999	94.54297	93.43571	92.75803	92.40189000000001	460.93379941249987
965	2018041600	43.178470000000004	-79.9133	90.45047	273.24672999999996	21.81833	0.15652	273.08288999999996	91.44	0.01409	0.00555	0.00755	0.0019	0.00133	0.00255	238.91995	224.95461	228.76923	230.98155	233.97849	229.0466	234.04506	233.02341	232.13183999999998	229.88179	95.95093	99.98903	99.98943	99.98759	99.98340999999999	99.98013	366.4203990027774
966	2018041600	42.6037	-76.25067	93.19003000000001	275.84337999999997	0.0	0.15695	275.32482999999996	579.12	0.00263	0.0009400000000000001	0.00132	4e-05	8e-05	8e-05	225.49821	218.73831	220.23819	221.17767	222.29424	224.22028999999998	222.67017	221.58411	220.48803999999998	220.04977000000002	92.29561	99.99934	99.99934	99.99934	99.99914	69.03081999999999	1032.052804599999
967	2018041600	41.92305	-72.65521	95.93125	273.72601000000003	0.06387999999999999	0.12912	273.9798	365.76001	8e-05	-0.00029	8e-05	0.00066	8e-05	8e-05	236.95412000000002	224.67119	228.49126	230.44986	233.42485	229.24187999999998	233.91773999999998	232.53516000000002	231.49025	229.13881	87.3514	87.90156999999999	99.99864000000001	99.99863	99.9986	99.9986	637.2351986999996
968	2018041600	42.12874	-121.7439	60.0019	280.22586	0.0	0.16743	282.01605	2133.6001	0.41908	0.39581	0.45976999999999996	0.03538	0.19499	0.22039	261.56125	231.23566	237.59406	241.8046	250.66187999999997	232.08467000000002	250.9343	250.27489	249.81274	242.73914	71.93713000000001	73.49394000000001	78.40489000000001	99.99889	99.99889	99.99908	1230.0458087
969	2018041600	44.4682	-95.80785999999999	78.93781	271.25293	76.56049	0.13513	270.7381	960.12	0.17837999999999998	0.15686	0.18070999999999998	0.00252	0.12752	0.10528	274.54007	232.91398999999998	240.0647	247.22304	257.03893999999997	236.75739	258.61801	259.09155	258.68448	251.15178999999998	73.81458	74.68426	76.39686	94.12708	92.90895	93.77225	1167.5237117375007
970	2018041600	44.106790000000004	-87.72153	84.73040999999999	271.61081	67.41901	0.15068	271.20963	335.28	0.08031	0.06891	0.07981	0.0019	0.0563	0.03597	269.51324	240.18597000000003	247.1907	251.91272	260.89771	237.34521	262.51605	262.70407	261.99203	253.47311000000002	88.35258	99.99955	99.99953000000001	99.99953000000001	95.18314000000001	93.20340999999999	826.4652011999992
971	2018041600	43.9973	-86.38507	85.69606	272.83435	26.19349	0.13552999999999998	272.591	609.59998	0.06502999999999999	0.04707	0.06361	0.0019	0.05131	0.0335	271.09915	241.65868999999998	249.19362	254.85927999999998	265.6282	238.82858	267.65164	268.01724	267.29059	257.27878	90.36782	98.66149	97.66091	99.99977	100.0	99.99977	675.8178000499995
972	2018041600	43.115829999999995	-78.91565	91.17097	273.53595	12.540239999999999	0.14849	273.20248	121.92	0.01027	0.00402	0.0038200000000000005	0.00128	8e-05	8e-05	228.04991	219.44234	220.95824	221.75997999999998	222.91353999999998	224.65018999999998	223.2914	222.09447999999998	221.17064	220.4684	99.99889	99.99911	99.99889	99.9989	99.9985	99.99811	240.08079944999957
973	2018041600	41.75827	-71.47771999999999	96.81329000000001	274.55588	0.0	0.1283	274.82596	304.79999	8e-05	0.00063	8e-05	0.00066	8e-05	8e-05	257.00597999999997	222.70174	228.06976	234.49837000000002	246.79998999999998	236.33356	247.63182	244.16086	241.16335	235.07918999999998	85.66914	89.8082	99.99844	99.99863	99.99863	99.99863	361.88649898214294
974	2018041600	41.64443	-70.95837	97.2166	274.77884	0.0	0.12147999999999999	275.18594	243.84	8e-05	-0.00029	-0.00117	0.00066	8e-05	8e-05	259.29736	225.87851	232.55532999999997	239.28679	251.5975	239.07199	253.00455	249.60315	246.42722	240.14729	86.54394	99.99911999999999	99.99889	99.99909	99.99955	99.99934	445.21120038636354
975	2018041600	44.53802	-95.12836	79.41758	270.93256	53.018809999999995	0.13212000000000002	270.27087	1828.80005	0.20257	0.18975999999999998	0.23801999999999998	0.0037600000000000003	0.13252	0.10280999999999998	270.05405	232.84297	239.15807	245.51584	255.43773	236.50349	256.70395	256.56635	255.92102000000003	248.92712000000003	74.41896	74.66812	79.22919	100.0	99.99977	100.0	1262.5070073999996
976	2018041600	44.4808	-92.98523	80.94582	269.67896	59.62056	0.1499	270.36194	365.76001	0.21913000000000002	0.22913000000000003	0.30778	0.031039999999999998	0.14127	0.12632000000000002	254.15419	234.02733999999998	238.64432999999997	241.27376	246.31862	232.72601	246.85837999999998	246.75607000000002	245.9397	241.77562000000003	90.422	95.5324	94.39701	94.38683	93.26743	91.92318	460.85760162499986
977	2018041600	44.33177	-89.83652	83.19814000000001	269.13925	102.91837	0.116	269.39648	457.20000999999996	0.08795	0.059989999999999995	0.07607	0.00128	0.0538	0.04216	267.21297999999996	238.58222999999998	244.99129	250.65493999999998	260.98978	237.4287	262.30695	262.74521	262.52606000000003	253.75968999999998	95.90308	95.16045	93.99089000000001	95.02818	99.99975	100.0	635.6603995499997
978	2018041600	41.7763	-124.20716999999999	58.14265	282.21963999999997	0.0	0.10914000000000001	281.86475	944.88	0.52733	0.41118000000000005	0.60801	0.0112	0.37740999999999997	0.22780999999999998	284.34402	233.95897000000002	240.36189	245.03214	259.02515	232.90781	261.21024	261.33551	260.58194	248.32555	83.97485	99.99789	99.99786999999999	99.99783000000001	99.99803	99.998	929.1574066249999
979	2018041600	43.53597	-114.27644	65.64971	287.82175	0.40349	0.14179	290.37875	3352.80005	0.27262	0.25035	0.27788	0.05212000000000001	0.22248	0.18821	282.00427	228.3121	234.82213	240.53195	259.82852	238.58411	261.0827	259.6474	257.70038	247.11142999999998	27.37432	29.08642	31.8893	34.48769	38.91098	43.97355	2840.5836085499996
980	2018041600	43.84702	-111.74857	67.50356	288.1322	0.0	0.17598	290.20245	3048.0	0.10833	0.07044	0.07357999999999999	0.005	0.06505	0.0434	284.49271	231.97725	241.52702000000002	250.06595	277.92474	246.50192	280.97629	281.37729	279.79364	262.68631	34.0903	35.82868	37.2891	37.860240000000005	38.77544	40.889559999999996	4003.0908150999962
981	2018041600	44.54462	-92.5285	81.26437	269.27808	39.4375	0.13133	270.216	213.36	0.11979000000000001	0.0932	0.11469000000000001	0.01678	0.03631	0.05454	257.24672999999996	234.29927	239.76501000000002	243.79712999999998	251.54292	234.42825	251.95292999999998	251.55442999999997	250.88245	245.26172999999997	94.22454	92.96500999999999	94.74278000000001	94.52118	93.6984	93.00208	575.2464998750003
982	2018041600	44.36267	-89.0415	83.75769	269.62	131.57553000000001	0.15188	269.94223	518.15997	0.09687	0.08951	0.09476	0.00252	0.0663	0.049589999999999995	267.66232	239.45157999999998	245.85226	250.17365	257.82245	236.07768	259.36151	259.56207	259.15164	251.44482000000002	88.7287	95.52745	94.40379	99.99976	100.0	99.10031	696.7728042500001
983	2018041600	43.49171	-80.39563000000001	90.0345	272.30371	24.12894	0.15168	272.06127999999995	182.88	0.016640000000000002	0.00801	0.01004	0.004379999999999999	0.0050799999999999994	0.00379	232.19269	221.44621	223.83997999999997	224.84187000000003	226.8138	226.02142	226.80095	226.02582999999998	225.18982999999997	223.93466	99.99641	99.99639	99.99638	99.99575	99.99356	99.99268000000001	333.8448990242853
984	2018041600	43.08988	-77.68063000000001	92.04785	275.67017000000004	0.06573	0.13425	275.10767000000004	518.15997	0.00645	0.00248	0.00257	0.00066	8e-05	8e-05	232.19269	222.3934	225.41678	226.88083999999998	229.16315	227.15227000000002	229.13605	228.09668	227.26972999999998	225.90242	99.99891	99.99868000000001	99.99889	99.99868000000001	99.9989	99.9985	342.34627814333317
985	2018041600	42.1782	-72.6731	95.83541	272.75057999999996	0.0	0.11665	273.45096	335.28	8e-05	0.00033	8e-05	4e-05	8e-05	8e-05	229.18797	220.12762	221.83461	222.78243999999998	224.71552000000003	225.49861	225.18681	223.74081	222.97922999999997	221.91508	76.35614	80.9511	97.1893	99.99861999999999	99.9986	99.9986	1098.7786144999993
986	2018041600	41.936009999999996	-71.52141999999999	96.72236	273.09848	0.0	0.12393	273.66958999999997	182.88	8e-05	0.0009400000000000001	8e-05	4e-05	0.00133	8e-05	253.59007000000003	224.38477999999998	229.99146000000002	235.52167999999998	245.34172	235.56227	245.70764	242.69627000000003	240.27898	235.25287000000003	86.81895	90.93134	99.99773	99.99792	99.99816	99.99816	509.40969662499947
987	2018041600	41.6596	-70.27450999999999	97.69011	275.07425	0.0	0.1205	275.44766	274.32001	8e-05	-0.00029	8e-05	-0.00058	0.00133	8e-05	270.05405	227.97717000000003	236.73077	246.40767000000002	265.28732	246.14482	266.90384	264.77841	262.15668	251.44482000000002	84.83355	99.99889	99.99911	99.99909	99.99931	99.99909	511.70839909999967
988	2018041600	44.71475	-96.25446	78.6076	271.14005	73.05119	0.14878	270.16895	975.35999	0.19238	0.1627	0.19442	0.00252	0.14377	0.11765999999999999	277.646	234.83577000000002	242.47041000000002	248.80747999999997	257.28497000000004	236.75739	259.14359	259.77515	259.49008	251.59102000000001	73.43894	74.14676999999999	76.26531999999999	94.06919	100.0	100.0	1100.4804068699998
989	2018041600	44.6493	-93.2001	80.77871999999999	269.67426	52.638819999999996	0.15217999999999998	270.48107999999996	274.32001	0.13635	0.1095	0.13338	0.019880000000000002	0.05131	0.05454	254.15419	232.62894	237.4873	241.00562999999997	247.27681	233.08899	247.88765	247.45305	246.62146	242.09788999999998	91.04915	95.47887	94.33636	93.84808000000001	93.16164	92.55672	537.0322042249998
990	2018041600	42.23446	-72.53885	95.91095	272.86118	0.0	0.13322	273.6781	182.88	8e-05	-0.0009	0.00132	4e-05	0.00133	8e-05	230.25162000000003	218.97516000000002	220.95824	222.21837000000002	224.42078999999998	225.2879	225.03766000000002	223.1021	221.91342000000003	220.8846	77.95039	82.55328	97.08118	99.99908	99.99882	99.99883	878.3980522499994
991	2018041600	41.89985	-70.96982	97.12035999999999	274.67804	0.0	0.12437000000000001	275.01923	243.84	8e-05	-0.0006	8e-05	4e-05	8e-05	8e-05	257.72006	222.59935	228.49126	235.75386	248.68087999999997	237.34521	249.60237	246.60587	243.50996	237.14112999999998	83.80431	88.29247	99.99887	99.99886	99.99931	99.9993	469.4428001125
992	2018041600	41.68955	-70.03589000000001	97.84615	275.11401	0.0	0.10882	275.44119	259.07999	8e-05	-0.00029	8e-05	4e-05	8e-05	8e-05	262.13947	223.40761	229.72378999999998	237.56142999999997	252.08617999999998	238.42052	253.05197	250.51342999999997	247.34604	239.48782000000003	86.31512	90.50744	99.99889	99.9991	99.99908	99.99911	452.55180159047626
993	2018041600	44.78688	-95.57288	79.0872	271.30865	49.215740000000004	0.13976	270.48337000000004	1280.16003	0.18347	0.16608	0.19442	0.0019	0.13627	0.10652	275.30118	232.19611	239.15807	246.11253	255.84242000000003	236.50349	257.55579	258.14255	257.87225	250.71074	68.72391999999999	67.68117	71.55411	100.0	100.0	91.96275	1240.6884101499998
994	2018041600	44.77721	-95.00632	79.4892	270.33679	53.986369999999994	0.122	270.00982999999997	1676.4000199999998	0.23440999999999998	0.23589000000000002	0.29657	0.01492	0.12877	0.15355	258.63577000000004	231.60884	237.4873	242.39338999999998	250.71739	234.42825	251.56662000000003	251.17747000000003	250.55822999999998	245.10599	78.41405999999999	79.59234000000001	84.30804	88.54111999999999	89.81430999999999	89.02832	1140.7140098499995
995	2018041600	44.756609999999995	-94.10022	80.13244	269.74686	59.85239	0.12237999999999999	270.31223	365.76001	0.16182	0.14148	0.17573	0.00562	0.07505	0.09662000000000001	269.09921	232.70045	238.95347999999998	244.91031	255.38692000000003	236.07768	256.74902000000003	256.16757	255.17342999999997	248.17459	89.03471	89.67775999999999	94.58261999999999	93.64397	94.37971	94.95189	968.3648425200007
996	2018041600	44.59214	-90.14618	82.94646999999999	268.46826	119.60632	0.15648	269.41196	609.59998	0.10578	0.08336	0.11592999999999999	0.0019	0.08879	0.06568	270.84225	237.56652999999997	243.93161	249.414	258.59512	236.6729	260.26996	260.66418	260.16336	252.02835	95.38874	94.612	93.51419	93.3335	92.96741	92.77609	534.6700005000001
997	2018041600	44.5588	-89.58319	83.34853000000001	269.02155	143.75928000000002	0.12546	269.26852	701.03998	0.09687	0.07536	0.09974	0.00128	0.08129	0.05825	269.78525	238.52338999999998	245.07827999999998	250.70808	257.5788	236.07768	259.09991	259.69	259.61667	252.02835	95.79012	95.06668	93.95909	96.13194	100.0	100.0	601.1672007000001
998	2018041600	44.46063	-88.12231	84.3939	270.0062	81.76926999999999	0.15969	270.08069	274.32001	0.09177	0.08459	0.10223	0.0019	0.0713	0.049589999999999995	267.36374	240.24176	247.1907	251.18348999999998	258.01662999999996	235.99212999999997	259.405	259.77515	259.44781	251.88277999999997	96.69	99.99977	100.0	100.0	100.0	100.0	643.6868020000005
999	2018041600	44.30733	-86.21915	85.76116	272.01477	38.95985	0.14057999999999998	272.17966	609.59998	0.07649	0.06675	0.09725	0.013680000000000001	0.05755	0.04835	259.72722999999996	236.5789	241.04605	244.29565	251.81525	234.1631	252.95706	251.97638999999998	250.69734	244.63725	89.41931	90.59229	97.18160999999999	96.78916	99.99954	99.99977	783.0312040749996
1000	2018041600	44.23605	-85.4382	86.32423	271.50847999999996	41.96875	0.12613	271.10352	335.28	0.05739	0.03784	0.05365	0.0112	0.020069999999999998	0.02731	251.16052000000002	234.63573	238.95347999999998	240.80331	245.15637	232.3605	245.76037999999997	245.54605	244.75826	240.96506000000002	90.82117	99.99908	99.99908	99.99884	99.9993	99.99931	540.6898002982144
1001	2018041600	42.46171	-73.24776999999999	95.34161	271.28595	0.0	0.1253	272.31143	335.28	8e-05	0.00186	-0.00117	4e-05	8e-05	8e-05	236.95412000000002	221.55315	224.79561	226.88083999999998	230.46107	227.7583	230.30174	228.75014	227.39382999999998	225.51282	84.43226	96.3104	95.61075	99.99977	99.99956999999999	99.99956999999999	554.6978978285712
1002	2018041600	41.93116	-70.73068	97.27638	274.43079	0.0	0.12154000000000001	274.91577	182.88	8e-05	-0.0009	8e-05	4e-05	8e-05	8e-05	253.30197	223.70451	229.58912999999998	235.52167999999998	244.9082	235.73462	246.1284	242.59052999999997	239.43773	234.38091	87.52859000000001	99.99911	99.99911	99.99908	99.99931	99.99908	554.9900009999999
1003	2018041600	44.881190000000004	-97.15945	77.95896	269.96198	36.75565	0.13504000000000002	269.83044	518.15997	0.18347	0.14670999999999998	0.17324	0.00128	0.13127	0.10528	276.75513	234.16362	241.62243999999998	248.41692999999998	257.18667999999997	236.58826000000002	259.01254	259.51941	259.27869	251.59102000000001	81.59106	99.99977	94.67876	92.97868000000001	91.30853	92.82115999999999	855.7513994499999
1004	2018041600	44.58812	-88.78534	83.90788	269.46909	130.65628	0.14968	269.5108	457.20000999999996	0.10324000000000001	0.07658999999999999	0.1259	0.00252	0.08129	0.06568	269.23807	240.1301	246.44353999999998	250.33467000000002	257.62762000000004	235.90642999999997	259.31793	259.47672	258.89713	251.29842000000002	96.2748	95.56532	94.4148	100.0	99.99978	96.35750999999999	650.5448000499996
1005	2018041600	43.591029999999996	-79.3493	90.74566	274.96817000000004	0.0	0.08	276.34201	172.71999	0.012819999999999998	0.00494	0.0038200000000000005	0.00066	8e-05	8e-05	231.25055	221.87138	224.48032999999998	225.77467000000001	227.73317000000003	226.33244	227.8037	226.83577000000002	226.0798	224.72775	99.99801	99.99821	99.99840999999999	99.99842	99.99799	99.99781	202.23479801428545
1006	2018041600	42.25835	-71.84949	96.38435	271.9115	0.0	0.12087	272.60422	91.44	8e-05	-0.0006	-0.00117	4e-05	8e-05	8e-05	255.7585	225.51268	232.30763	238.79152000000002	249.48241000000002	237.51202	249.60237	246.85605	244.9563	239.15627999999998	88.00336999999999	97.0845	99.9986	99.99884	99.99906	99.99906	528.2438037888887
1007	2018041600	42.08595	-124.33176	58.1421	281.41953	0.0	0.1139	280.96176	121.92	0.48912	0.43455	0.5482199999999999	0.013059999999999999	0.35491999999999996	0.28475	288.47362999999996	233.19627000000003	238.95347999999998	243.60855	256.59328999999997	232.81697000000003	259.05624	259.00571	258.08664	246.80553999999998	88.15025	99.99725	99.99723	99.99741	99.99759	99.99776999999999	950.8490050999999
1008	2018041600	42.40234	-122.86514	59.27296	283.24451	0.0	0.14915	282.64957000000004	1676.4000199999998	0.51332	0.51113	0.5494600000000001	0.25422	0.30744	0.35034	270.05405	227.97717000000003	230.12447999999998	230.71671	232.21442000000002	228.25775	233.98145	233.20557999999997	232.99794	230.25078	66.9177	65.50256	69.0966	76.23416	99.99847	99.99823	1599.13321165
1009	2018041600	43.54058	-116.54512	64.03396	294.60544	0.0	0.1833	296.60562000000004	3048.0	0.38850999999999997	0.34783000000000003	0.40495	0.08497	0.20249	0.24638000000000002	261.94843	227.63821000000002	233.28762999999998	236.59312000000003	241.89347999999998	230.96642999999997	242.40752999999998	241.95277000000002	241.42166	237.14112999999998	25.29743	25.79963	27.77464	31.01132	34.6158	37.504220000000004	3312.10922285
1010	2018041600	43.589859999999994	-116.21829	64.27585	294.75293	0.0	0.15725	297.6348	3352.80005	0.43308	0.41518	0.47223000000000004	0.11101	0.22623000000000001	0.27237	261.94843	227.20866	232.55532999999997	235.28802000000002	239.86532999999997	230.3027	240.66335	240.11428999999998	239.64886	235.59921	25.41828	26.82365	29.044390000000003	32.17568	36.21536	40.10201	3070.8600042999988
1011	2018041600	44.94935	-95.68173	79.00124	271.23654	41.077690000000004	0.13865	270.3847	1127.76001	0.1822	0.15070999999999998	0.18944	0.004379999999999999	0.11503	0.11765999999999999	271.60464	231.53457999999998	238.43674	245.0929	255.79199	236.33356	257.42194	257.48941	256.92325	249.6741	67.93174	65.58425	69.17869	77.19384000000001	99.99976	90.57176	1500.0986077499997
1012	2018041600	44.88657	-93.0708	80.84983000000001	269.37201	46.709270000000004	0.13005	270.11703	30.48	0.16819	0.14056	0.18819	0.06079	0.08879	0.10776	249.47565	230.39731	233.04529	234.17768999999998	236.72202000000001	229.63022	237.20326	236.86248999999998	236.14673	234.02965	91.64665	95.51257	94.43535	94.41093000000001	93.71703000000001	92.89558000000001	486.40999734999974
1013	2018041600	44.31951	-84.62769	86.87935	271.99789	41.36645	0.11339	271.51245	396.23999	0.07012	0.052910000000000006	0.08977	0.031039999999999998	0.0538	0.049589999999999995	245.59084	227.46717999999998	229.58912999999998	230.18097000000003	231.7207	227.45622000000003	232.56371000000001	231.98145	231.43161	229.69669	98.49184	97.86321	97.16528000000001	98.91530999999999	99.99795999999999	99.99774000000001	455.85380184999997
1014	2018041600	44.27382	-84.18222	87.20106	272.25763	37.12754	0.14808	271.84479	274.32001	0.062479999999999994	0.05015	0.07482	0.04034	0.04381	0.04835	239.52957	221.87138	223.02039	223.33697999999998	224.22307	224.97009	224.51224	224.0927	223.50587000000002	222.93161	99.99663000000001	99.9966	99.99636	99.99656	99.99613000000001	99.99554	339.5852979490474
1015	2018041600	43.15356	-76.07352	93.15646	274.61312999999996	0.0	0.12665	273.88318	762.0	0.00263	0.00033	8e-05	0.00066	0.00133	8e-05	236.24661	220.79522999999998	223.51474	225.25964	228.45427	226.94859	228.22792	226.63429	225.44527000000002	223.53502000000003	84.42152	99.99979	100.0	100.0	99.99977	99.99978	1187.5008085500008
1016	2018041600	42.74245	-73.82727	94.84805	273.52957000000004	0.0	0.12644	273.90671000000003	579.12	8e-05	-0.0015199999999999999	8e-05	0.00066	8e-05	8e-05	240.68985	221.12274	224.32148999999998	226.97963	231.13747	227.95868	231.17722	229.39685	227.94957000000002	225.70787	84.64853000000001	86.87154	99.99908	99.99932	99.99931	99.99908	580.4154046999996
1017	2018041600	42.20095	-71.19046	96.86281	273.58633	0.03445	0.11803	273.41614	350.52002000000005	8e-05	0.00125	-0.00117	0.00066	8e-05	8e-05	257.24672999999996	224.19217999999998	230.52037	238.28978999999998	250.43929	238.09188999999998	251.17819	248.92551	246.52437	239.65312000000003	87.74006	89.39546999999999	99.99840999999999	99.99861999999999	99.99883	99.99882	699.8970061555555
1018	2018041600	42.08595	-70.66824	97.26585	274.64655	0.0	0.11553	274.6011	213.36	8e-05	-0.0006	-0.00117	-0.00058	8e-05	8e-05	263.6102	229.21303999999998	237.80661	247.39569	262.30801	244.54764	263.75937000000005	262.25023999999996	260.37289	251.737	87.82552	90.33025	99.99931	99.99932	99.9993	99.99931	637.1082000999999
1019	2018041600	43.619479999999996	-116.56799	64.0334	294.45929	0.0	0.19042	296.21796	3048.0	0.44582	0.41826	0.47098	0.12155	0.21748	0.27237	265.64703	226.59589	231.42598999999998	233.85422000000003	238.24892999999997	229.82327	239.10387999999998	238.39522999999997	237.78235	234.20547000000002	25.50552	26.76319	28.531259999999996	31.454109999999996	35.24266	38.678309999999996	3045.460009899999
1020	2018041600	44.91831	-91.81735	81.7308	269.47852	31.64957	0.16745	270.34204	335.28	0.14017000000000002	0.11319000000000001	0.15206	0.052739999999999995	0.0738	0.10404000000000001	249.47565	231.00942999999998	233.64792999999997	234.81625	237.60077	229.72683999999998	238.16092000000003	237.66152999999997	237.13217000000003	234.73076	90.73232	95.39615	94.29253	93.83286	92.80666	91.61349	525.9577997499999
1021	2018041600	44.80618	-89.66693000000001	83.25779	268.76126	78.44874	0.13467	269.12265	579.12	0.09177	0.07812999999999999	0.09226000000000001	0.00128	0.0688	0.05454	269.64966	237.92882999999998	244.55338999999998	250.33467000000002	260.38885	236.92598999999998	261.97112999999996	262.41553	261.95083999999997	253.3295	95.55872	94.82701	93.90311	94.37505	94.55518000000001	94.56636	596.0618006499998
1022	2018041600	42.69555	-73.16196	95.32641	272.12708	0.0	0.13037	271.75336	563.88	8e-05	-0.0015199999999999999	8e-05	4e-05	8e-05	8e-05	232.19269	220.24007999999998	222.51783999999998	223.88228999999998	226.25217	225.91731000000001	226.72861	225.06703	223.7023	222.52664	84.04295	99.99978	99.99977	99.99977	99.99955	99.99978	980.7702043499993
1023	2018041600	42.06964	-70.21996999999999	97.58304	274.60083	0.0	0.08	278.01367	243.84	8e-05	2e-05	8e-05	4e-05	8e-05	8e-05	255.49969	224.95461	231.29816	237.70821	247.57254	235.99212999999997	248.64947999999998	247.00574	245.10452	238.65671	85.34525	89.03752	99.99955	99.99955	99.9993	99.99955	533.3365003749996
1024	2018041600	45.10093	-95.10785	79.39745	270.14734	32.50867	0.13388	269.58969	883.9199800000001	0.21913000000000002	0.21283000000000002	0.26169000000000003	0.018019999999999998	0.11252999999999999	0.13994	256.76242	231.16045	237.16507000000001	241.93618999999998	249.70917000000003	233.9856	250.49316000000002	250.08356	249.48462999999998	244.00876	76.82349	78.6985	81.76546	87.19224	91.41366	90.5082	1178.6870051899991
1025	2018041600	45.089240000000004	-94.53864	79.79921999999999	269.11938	46.67348	0.14097	269.39038	914.4000199999999	0.14017000000000002	0.10858	0.12964	0.00748	0.04506	0.0533	257.00597999999997	231.75676	238.22794	243.98479	253.36767999999998	235.38936	254.13433999999998	253.87097000000003	253.25571000000002	246.95859	84.54383	86.51811	89.55185999999999	90.19471999999999	89.80790999999999	89.27861999999999	1039.2918033249991
1026	2018041600	45.03928	-92.83252	81.00446	269.26016	41.72887	0.13655	269.78918	274.32001	0.1389	0.11473	0.13710999999999998	0.05026	0.06255	0.08424	247.24034	229.77182000000002	232.30763	233.6097	235.826	229.24187999999998	236.04607000000001	235.87946000000002	235.20443999999998	233.14514	92.26014	95.30473	94.65491999999999	94.6769	94.01086	93.16548	544.8554018
1027	2018041600	44.81296	-88.5274	84.05802	270.63605	95.70312	0.10739000000000001	269.04312000000004	548.64001	0.09177	0.06706000000000001	0.07981	0.00252	0.05505	0.04463	268.39206	240.40852	247.1907	251.91272	260.29587000000004	236.6729	261.8027	262.33292	261.90967	253.3295	87.11193	95.45204	94.20975	97.11044	98.33291	96.33057	742.2642012624998
1028	2018041600	44.6269	-86.16382	85.74594	271.66949	42.98438	0.10103	271.20175	640.08002	0.05994	0.04154	0.06237	0.0112	0.020069999999999998	0.034730000000000004	250.83487999999997	235.75215	239.56382999999997	241.54005	246.43939	231.9924	247.06551000000002	246.55576000000002	245.6949	241.61407000000003	98.19261999999999	97.46921	96.64996	99.99883	99.99883	99.99906	481.64750004999973
1029	2018041600	43.84397	-79.39319	90.65165999999999	271.60598999999996	34.03662	0.13742000000000001	271.16754	152.39999	0.012819999999999998	0.00463	0.00506	0.00128	0.00133	0.00132	231.25055	220.79522999999998	222.85377999999997	223.88228999999998	225.68272000000002	225.70842000000002	225.9265	224.79027999999997	223.7023	222.7294	93.18719	99.99818	99.99818	99.99817	99.99798	99.99719	530.9869974999998
1030	2018041600	43.36608	-76.34616	92.90529000000001	273.90533	0.8614	0.12705999999999998	273.43039	822.96002	0.00263	0.00125	0.00132	4e-05	-0.00117	8e-05	225.49821	217.51998999999998	218.93445	219.85827999999998	221.34652999999997	224.11221	221.64455	219.72328	218.60852000000003	218.1358	87.94431	99.99979	99.99978	99.99979	99.99977	99.99979	1200.3024081500005
1031	2018041600	43.19696	-75.37637	93.62992	273.5137	0.0	0.13524	272.92947000000004	670.56	0.00135	0.00033	0.00132	0.00066	8e-05	8e-05	228.04991	218.49927999999997	220.05542000000003	221.05997000000002	222.70819	224.43571	223.1368	221.58411	220.41939	219.62877999999998	79.49934	99.99978	99.99977	100.0	100.0	100.0	832.3173622500002
1032	2018041600	42.6016	-72.28625	95.96587	271.38277999999997	0.0	0.11582	272.20676000000003	365.76001	8e-05	0.00063	8e-05	4e-05	8e-05	8e-05	240.68985	222.08142	226.62333999999998	229.81922999999998	234.05701000000002	229.63022	234.29892	232.53516000000002	230.84302000000002	228.20041	76.85349000000001	99.99908	99.99931	99.99882	99.99906	99.99886	798.9570039999995
1033	2018041600	42.33305	-71.02402	96.93285999999999	275.08737	0.0	0.08809	273.84387000000004	365.76001	8e-05	0.0009400000000000001	8e-05	4e-05	8e-05	8e-05	260.14859	226.59589	234.35727999999997	243.29234	256.34415	241.21646	257.64487	255.81155	253.70522000000003	246.03667000000002	85.57854	84.35884	99.99954	99.99931	99.99931	99.99953000000001	751.8654019999996
1034	2018041600	45.19484	-96.01709	78.75201	271.41364	34.13006	0.16085	270.4418	1219.19995	0.22168000000000002	0.21498	0.25297	0.01864	0.11628	0.13499	255.23758999999998	230.8576	236.51157999999998	240.80331	247.33611000000002	233.17932000000002	248.09162999999998	247.8485	247.2979	242.41907999999998	67.28461	65.00324	69.01658	77.08322	92.31239000000001	90.65424	1440.2054005190917
1035	2018041600	45.15228	-93.85138	80.27835999999999	269.52496	49.4311	0.13689	270.32025	274.32001	0.15927	0.13840999999999998	0.16577	0.0546	0.08254	0.09786	250.16704	229.37382999999997	232.43172	234.09707999999998	237.16351	229.72683999999998	237.62408	237.20607	236.58624	234.20547000000002	88.54982	95.44336	94.31106	94.1689	94.24725	94.63847	552.5770008499996
1036	2018041600	45.13136	-93.16818	80.76037	269.24716	49.6461	0.13647	269.73287999999997	182.88	0.13125	0.10335	0.12715	0.03042	0.05006	0.05577000000000001	248.75887000000003	229.85075	233.28762999999998	235.44395	239.02901	230.20718	238.92816000000002	238.56347999999997	238.05167000000003	235.25287000000003	90.17905	95.37057	94.26021	94.67018	93.90141	92.94344	544.83000005
1037	2018041600	44.8526	-87.95172	84.45624000000001	270.19513	80.24162	0.13262000000000002	270.54321	335.28	0.08541	0.06614	0.07856	0.0019	0.0563	0.04835	272.22159	240.90358999999998	248.08469	253.43555	263.59708	237.59523	265.74905	266.29361	265.91159	256.02505	85.39144	96.04163	94.89238	100.0	100.0	100.0	880.173505
1038	2018041600	44.428909999999995	-83.35254	87.75178000000001	273.44452	51.14062	0.11347	272.90729	304.79999	0.04593	0.03385	0.04866	0.028560000000000002	0.02632	0.02978	236.24661	218.97516000000002	219.68648	219.98051	220.59309	223.89531000000002	221.00312999999997	220.17546000000002	219.52027999999999	219.62877999999998	94.26138	99.99776	99.99797	99.99794	99.99772	99.99734000000001	477.7612998083332
1039	2018041600	42.87246	-73.21069	95.23565	272.49829	0.0	0.13752999999999999	272.27509	670.56	8e-05	-0.00121	8e-05	4e-05	0.00133	8e-05	238.28871	221.97661000000002	225.41678	227.85625	231.38837999999998	228.15828	231.57677999999999	230.10062000000002	228.68388	226.67581	78.57840999999999	99.99979	100.0	99.99978	100.0	99.99978	1128.0648084000002
1040	2018041600	42.568870000000004	-71.72885	96.36353000000001	271.73883	0.0	0.12541	272.65542999999997	365.76001	8e-05	-0.0009	8e-05	4e-05	8e-05	8e-05	249.82439	224.95461	231.16977999999997	236.2901	243.26362999999998	233.9856	243.56262	241.79242999999997	240.22665	235.9442	79.80849	83.46061999999999	95.92389	99.99951999999999	99.99953000000001	99.99953000000001	655.6883023624998
1041	2018041600	42.47891	-71.30792	96.68584	273.02081	0.0	0.12025999999999999	273.45282000000003	365.76001	8e-05	-0.00121	8e-05	4e-05	8e-05	8e-05	258.41055	225.14189	231.93265	239.84512	252.0321	238.66571000000002	252.86206	251.17747000000003	249.06102	242.25863999999999	73.95898000000001	78.10539	97.08365	99.9993	99.9993	99.99928	795.2993995499997
1042	2018041600	45.2796	-96.47205	78.42801999999999	271.1405	18.77802	0.14941	270.14594	975.35999	0.21531	0.18853	0.24549	0.00996	0.13752	0.15603	275.51428	232.48537000000002	239.56382999999997	245.69574	256.34415	236.16312000000002	257.64487	257.44568	256.83652	249.37596000000002	76.4218	78.10874	82.56598000000001	87.78543	92.49786	91.4691	1248.13060985
1043	2018041600	45.23573	-93.96088	80.19516999999999	269.21594	52.466280000000005	0.13266	270.03711	457.20000999999996	0.1771	0.15717	0.19317	0.05583	0.09504	0.11270999999999999	250.16704	229.6133	232.92349	234.73702999999998	237.88997	230.01556000000002	238.39802999999998	238.05756	237.40372999999997	234.90514	89.11787	90.03973	94.01984	93.9865	93.39173000000001	93.5185	704.7229992249996
1044	2018041600	45.08597	-90.31866	82.76557	268.1777	46.46034	0.15453	269.32059	731.52002	0.10705999999999999	0.0852	0.10347999999999999	0.010579999999999999	0.0713	0.04835	264.48175	234.70255	239.76501000000002	243.03753999999998	249.02591	233.35957000000002	250.78757000000002	250.56105	249.48462999999998	244.16624	88.84135	94.17262	93.03974000000001	92.71648	91.50571	90.36059	633.8823983499997
1045	2018041600	44.88967	-87.37536999999999	84.85439000000001	271.17633	76.56096	0.12747	271.34402	304.79999	0.07395	0.04369	0.04991	0.00252	0.02507	0.01864	265.48425	242.13483	249.34955	254.3246	262.6665	237.09407000000002	263.96469	264.41582999999997	264.27289	255.32224	87.83554000000001	97.07007	100.0	100.0	99.99977	99.99975	687.7049996999999
1046	2018041600	44.73585	-85.57396999999999	86.14013	272.56671	67.85938	0.13854	271.42783	579.12	0.05612	0.03784	0.046169999999999996	0.019880000000000002	0.01882	0.032260000000000004	251.16052000000002	233.68388	237.4873	239.21642999999997	242.87613	231.43528999999998	243.28947000000002	242.64342000000002	242.19176000000002	238.65671	84.05714	97.98605	96.8972	99.99883	99.99883	99.99906	769.8282829499999
1047	2018041600	44.64956	-84.67664	86.78312	271.44226000000003	43.127959999999995	0.12057000000000001	271.05649	274.32001	0.08413	0.07044	0.11095	0.062029999999999995	0.07629	0.08177000000000001	251.4809	224.76599	226.47501	226.68236000000002	227.73317000000003	226.33244	228.57896000000002	227.89928999999998	227.26972999999998	226.09647	97.92004	97.30897	99.99863	99.99861	99.99861	99.99840999999999	371.65280354999976
1048	2018041600	43.938109999999995	-78.91046	90.96443000000001	271.59637000000004	25.13421	0.1396	271.1821	243.83997999999997	0.01154	0.00371	0.0038200000000000005	4e-05	8e-05	8e-05	229.18797	221.33882000000003	223.51474	224.7366	226.62743999999998	225.81297	226.51102999999998	225.68517000000003	224.93346	223.73511000000002	99.99864000000001	99.99863	99.99863	99.99863	99.99844	99.99847	346.570298478333
1049	2018041600	43.56456	-118.94656	62.339040000000004	286.41397	0.0	0.15485	285.40515	2895.6001	0.46747	0.43148000000000003	0.49216000000000004	0.18417	0.27121	0.32188	267.21297999999996	226.50723	229.85791	230.80521000000002	233.26537000000002	228.45612999999997	234.23555	233.62865	233.16997	230.61812	35.60324	34.240990000000004	36.36464	40.37878	45.73281	51.21856	2547.3659903499993
1050	2018041600	44.64855	-111.1232	68.05771	277.72008999999997	90.96385	0.10116	273.44916	1432.56006	0.1096	0.05968	0.09974	0.00562	0.030060000000000003	0.02112	279.06273999999996	229.21303999999998	238.43674	247.73888	272.83487	243.50829	274.20572000000004	274.50543	273.04706	258.51833999999997	55.448440000000005	51.71222	53.8695	58.82689	67.30611	76.31221	3611.1942046
1051	2018041600	44.87631	-108.76535	69.74708000000001	288.37402000000003	0.0	0.19859000000000002	291.54703	2590.80005	0.30573	0.36782	0.36758	0.02484	0.33868000000000004	0.19316	291.82495	232.12333999999998	241.04605	247.28067000000001	265.11615	240.51065	267.92548	267.27689	265.03546	253.61649	29.82137	30.21937	33.437709999999996	37.995329999999996	43.71257	49.00403	2669.362206799999
1052	2018041600	45.35122	-95.67044	78.98761	270.90407999999996	17.79127	0.15569000000000002	269.90707000000003	1066.80005	0.18729	0.16639	0.19691	0.026080000000000002	0.09877999999999999	0.10776	259.07916	229.85075	235.6208	240.80331	249.59592	233.9856	250.44395	249.84372000000002	249.01382	243.37607000000003	69.60329	70.00352	74.65399000000001	81.22679000000001	84.75553000000001	86.96781	1488.6076512000002
1053	2018041600	45.33524	-94.7561	79.63011999999999	269.08414	33.30208	0.1349	269.48633	335.28	0.15927	0.13779	0.15954000000000002	0.01616	0.06755	0.07558	256.51599	231.38551	237.38022	242.1981	249.99117999999999	233.9856	250.59142999999997	250.13144	249.48462999999998	244.16624	87.31421999999999	89.00513000000001	91.41526	91.92059	91.11824	90.33207	812.3936037499998
1054	2018041600	42.856590000000004	-72.30289	95.86973	271.61044	0.0	0.11874000000000001	272.50494	487.67999000000003	8e-05	-0.0009	8e-05	4e-05	0.00133	8e-05	249.47565	222.08142	227.06419	231.93623	239.93437000000003	232.17676	240.26276000000001	238.11395	236.09162999999998	231.89113999999998	75.00848	79.23965	99.99953000000001	99.99977	99.99953000000001	99.99976	758.1900008999994
1055	2018041600	42.79072	-71.98517	96.11138000000001	269.91907000000003	0.0	0.1104	272.54825	289.56	8e-05	-0.0015199999999999999	8e-05	4e-05	-0.00117	8e-05	256.51599	224.38477999999998	231.04091	237.7814	248.56532	236.41861	249.05231	247.15512	245.1539	239.15627999999998	81.50784	95.03801	93.95536	98.25307	99.99953000000001	99.9991	762.6857999499998
1056	2018041600	42.56532	-70.93073000000001	96.91695	273.49036	0.0	0.11997999999999999	273.91943	518.15997	8e-05	-0.00029	-0.00117	0.00066	8e-05	8e-05	252.10654	222.90532000000002	228.63054	234.97418	244.15602	234.42825	244.59026	242.27235	240.06947000000002	234.73076	68.93007	72.40026	78.25185	99.99976	100.0	99.99977	1310.6400054500002
1057	2018041600	45.35623	-92.69513	81.07269000000001	269.62595	33.17434	0.14207	269.9664	548.64001	0.15545	0.13994	0.16577	0.06079	0.08504	0.10157000000000001	250.16704	228.72519	230.91154	232.10712	234.36975	228.75224	234.4886	234.04903	233.45581	231.71046	88.82172	90.07303	92.12644	92.54395	91.74874	90.52011	716.6483020749997
1058	2018041600	45.31447	-91.66803	81.79536999999999	269.18892999999997	32.80208	0.13365	269.75095	914.4000199999999	0.15927	0.15809	0.17698	0.09489	0.09754	0.11023	249.82439	227.03496	227.78566	227.85625	228.54352999999998	227.05053999999998	229.13605	228.75014	228.19519	227.82199	86.07613	87.65373000000001	89.90963	91.74414	91.75362	91.08686999999999	814.4383038999999
1059	2018041600	44.253190000000004	-79.96689	90.15108000000001	271.33044	34.604690000000005	0.13209	271.05844	289.56	0.016640000000000002	0.00801	0.011290000000000001	0.004379999999999999	0.0038299999999999996	0.00379	230.25162000000003	219.55782000000002	220.95824	221.87517999999997	223.01584	224.54307999999997	223.21416000000002	222.31187000000003	221.30629	220.6768	97.78574	99.99748000000001	99.99724	99.99744	99.99725	99.99619	325.55179979999974
1060	2018041600	42.77917	-71.53198	96.42829	272.0946	0.0	0.12519	272.86682	640.08002	8e-05	2e-05	8e-05	0.00066	8e-05	8e-05	249.82439	222.18582	227.35475	232.78262	240.82262000000003	232.54356	241.28775	239.50912000000002	237.56622000000002	232.78876	72.71113000000001	76.67374000000001	96.24332	99.99929	99.99928	99.99928	770.9408006499993
1061	2018041600	42.688559999999995	-71.11001999999999	96.7505	272.59912	0.0	0.1198	272.88043	670.56	8e-05	-0.0006	8e-05	4e-05	8e-05	8e-05	252.41214	223.6059	229.85791	235.98462999999998	244.72122000000002	234.60428	245.44331	243.69328	241.78194	236.1162	72.01875	71.56384	77.17415	100.0	100.0	100.0	1610.5378002500001
1062	2018041600	44.04211	-117.03537	63.78949	293.32489	0.0	0.18147	296.27667	3048.0	0.42544	0.39027	0.44108	0.17301	0.24871999999999997	0.30084	270.18729	225.23506	228.63054	230.00056	232.62163999999999	228.25775	233.40561	232.47387999999998	231.84087999999997	229.51117000000002	26.3855	28.07569	30.3302	33.10722	36.6306	40.67752	2984.2967961000004
1063	2018041600	45.39971	-91.77499	81.71194	269.24737999999996	33.82845	0.15233	269.58517	762.0	0.20257	0.21283000000000002	0.26294	0.07505	0.17375	0.18202000000000002	264.13723999999996	230.705	233.88605	235.75386	239.09926000000002	230.20718	239.62805	239.01007	238.21284	235.25287000000003	85.98241	88.21127	93.94700999999999	92.4861	91.79239	90.42787	702.8306985900001
1064	2018041600	45.14697	-87.56439	84.68288000000001	270.25595	0.0	0.08	269.66724	243.84	0.08413	0.0726	0.09102	0.0019	0.0688	0.04216	269.23807	243.11742999999998	250.19613999999999	254.61702000000002	262.12796000000003	236.58826000000002	263.5535	264.13281	264.07132	255.18114	96.86153	96.04994	94.92432	98.00050999999999	100.0	99.99976	741.2735994999999
1065	2018041600	45.120540000000005	-87.22458	84.92381999999999	270.67562999999996	63.469159999999995	0.1184	270.79224	274.32001	0.0905	0.08367000000000001	0.13338	0.012440000000000001	0.09129	0.08052999999999999	268.53525	236.953	243.66197000000003	249.13939	258.16183	235.73462	259.62216	259.34854	258.85461000000004	250.85796000000002	97.39581	96.63977	99.99977	99.99976	99.99951999999999	99.99976	463.77859802
1066	2018041600	44.94341	-85.19193	86.36961	271.58325	55.621390000000005	0.12397000000000001	271.14261	609.59998	0.08159	0.05599	0.10472000000000001	0.04716	0.07005	0.07805	254.15419	230.16435	233.04529	233.7729	236.57391	229.24187999999998	237.68398	236.63246	235.81547999999998	233.32277000000002	86.71323000000001	97.58609	96.63475	97.3218	99.99883	99.9986	704.8753991000001
1067	2018041600	45.59652	-96.00784	78.73892	270.60272000000003	12.74794	0.13024000000000002	270.38986	731.52002	0.18729	0.16547	0.1994	0.0236	0.09504	0.11023	257.95276	229.85075	235.39449	239.35701	246.55989	232.99846000000002	247.16882	246.55576000000002	245.89077999999998	241.29012000000003	82.81219	84.07103000000001	87.63624	90.29993	89.26735	88.18098	1160.4244075999995
1068	2018041600	45.55992	-94.05785999999999	80.10351	269.05927	28.960279999999997	0.15599000000000002	269.56625	833.11993	0.2013	0.18607	0.23553000000000002	0.052739999999999995	0.10878	0.13622	256.0141	229.05138	233.40816	236.44194	241.22701	231.15447999999998	241.62576	240.71432000000001	239.96452000000002	236.63013999999998	87.08570999999999	95.1842	94.0752	93.13074	92.15073000000001	90.48512	764.514605
1069	2018041600	45.54712	-93.59943	80.42458	269.39624	34.32629	0.1463	270.37048	213.36	0.16309	0.14117000000000002	0.17199	0.06265	0.08379	0.10280999999999998	249.12053999999998	228.3121	231.16977999999997	232.69887999999997	235.3712	229.14432999999997	235.67596	235.23566	234.70087	232.60998999999998	92.35219000000001	95.33516999999999	94.2428	93.95525	93.26023	92.50092	500.37999950000005
1070	2018041600	45.48969	-91.99661	81.54831999999999	268.75375	40.76771	0.16028	269.40717	518.15997	0.08286	0.052610000000000004	0.05115	0.00314	0.01007	0.01617	256.26653999999996	233.54539	239.86518999999998	245.03214	253.84041000000002	235.12894	254.41402000000002	254.00787000000003	253.34578	247.26398999999998	88.45992	90.11458	93.65909	92.17997	90.7255	89.32309000000001	913.0385604500001
1071	2018041600	44.18806	-78.38019	91.26774	270.01907	18.909129999999998	0.14614000000000002	269.69583	213.36	0.01027	0.0034	0.00257	0.00066	8e-05	8e-05	230.25162000000003	221.12274	223.35085	224.31221000000002	226.06322999999998	225.81297	226.21957	225.27377	224.35304	223.13326	99.99887	99.99861999999999	99.99885	99.9986	99.99863	99.99866	378.75210126833286
1072	2018041600	43.36654	-73.6015	94.80751	272.00667999999996	1.97072	0.1377	271.86728	731.52002	8e-05	0.00156	8e-05	-0.00058	8e-05	8e-05	257.24672999999996	221.97661000000002	227.78566	234.49837000000002	246.07617000000002	235.38936	246.65065	243.11775	240.1743	234.02965	90.80032	99.99933	99.99931	99.99931	99.99931	99.99908	629.3612047599995
1073	2018041600	42.9342	-71.47058	96.41773	271.94244	0.0	0.12458	272.75681000000003	762.0	8e-05	0.0009400000000000001	8e-05	-0.00058	8e-05	8e-05	255.7585	225.0484	231.55338999999998	238.43384	248.44953999999998	236.33356	248.8008	247.30423	245.4494	239.32222000000002	71.03339	75.0032	99.99861999999999	93.97021	95.98796999999999	93.6295	969.7212018000005
1074	2018041600	45.667190000000005	-95.31665	79.2179	268.92972000000003	17.27315	0.14232	269.23703	609.59998	0.17201	0.14917	0.18070999999999998	0.027939999999999996	0.0713	0.09662000000000001	253.0097	229.45387000000002	234.93735	238.93368999999998	244.9082	232.3605	245.54917999999998	245.24042999999998	244.55977000000001	240.31142999999997	90.55624	91.74043	92.72757	91.81878	89.66898	88.66026	762.2032009999999
1075	2018041600	45.66103	-94.97208	79.45869	269.00745	24.11327	0.14068	269.74273999999997	518.15997	0.18092	0.16086	0.19193	0.02546	0.08129	0.09662000000000001	256.51599	230.08629	235.6208	240.39555	247.74916000000002	233.17932000000002	248.34578	247.79917999999998	247.05693	242.09788999999998	95.85594	95.08894000000001	93.91838	93.47266	92.49715	91.41391999999999	439.62320089999986
1076	2018041600	45.52258	-90.95978000000001	82.26763000000001	268.79691	48.08298	0.131	269.77557	182.88	0.11597	0.08336	0.11344000000000001	0.05707	0.05006	0.07063	245.15497000000002	229.29355	230.78166000000002	230.98155	232.21442000000002	227.95868	232.69402000000002	232.53516000000002	232.01557999999997	230.80118	80.20128000000001	81.69814000000001	93.35745	91.69753	93.37129	91.59321	849.466715475
1077	2018041600	45.46058	-89.81729	83.07027	267.9599	26.40355	0.10860999999999998	268.35706	274.32001	0.08286	0.05537	0.056139999999999995	0.018019999999999998	0.03506	0.02731	252.10654	234.09555	238.64432999999997	241.27376	245.95452999999998	232.17676	247.3235	246.90596000000002	246.18379	241.61407000000003	79.52055	94.10384	92.9035	93.89574	94.60677	94.46978	654.7452375499994
1078	2018041600	45.059020000000004	-84.71033	86.68314000000001	269.97198	86.17107	0.14719000000000002	270.06134	426.72	0.062479999999999994	0.04922	0.0661	0.04344	0.03381	0.057010000000000005	248.75887000000003	226.05962000000002	228.21086	228.71112000000002	230.29027999999997	227.05053999999998	230.84208999999998	230.16422999999998	229.65142999999998	228.20041	95.50288	99.99931	99.99931	99.99885	99.99931	99.99908	511.2765993625001
1079	2018041600	44.1308	-77.47851999999999	91.90635	271.32468	29.54461	0.10714000000000001	270.71454	182.88	0.00645	0.00309	0.00132	0.00066	-0.00117	8e-05	233.08458	221.23102000000003	223.83997999999997	225.15567000000001	227.27603	226.22898999999998	227.37621000000001	226.29701	225.25377000000003	224.1337	91.09772	99.99818	99.9984	99.99817	99.99795999999999	99.99795999999999	536.9305991562499
1080	2018041600	45.76236	-96.57941	78.33267	270.99371	11.10893	0.13560999999999998	270.68228	1005.8400300000001	0.26243	0.25956999999999997	0.33021	0.03662	0.22873000000000002	0.20182	271.72934	230.47452	235.95752000000002	240.59996	247.69034	233.08899	248.75037999999998	248.24187999999998	247.53822000000002	242.09788999999998	88.13181	85.14045	86.19678	94.7607	95.07753000000001	97.21968000000001	970.4324084499999
1081	2018041600	45.68531	-92.9007	80.90035999999999	269.60528999999997	22.83243	0.13757	270.23059	365.76001	0.15545	0.13226	0.16701	0.062029999999999995	0.08129	0.10157000000000001	251.4809	229.13234	231.93265	233.4458	236.12665	229.24187999999998	236.41387999999998	235.64606	235.03694	232.96712999999997	90.42482	91.34129	94.44311	93.40089	92.61678	91.75591	682.904401375
1082	2018041600	45.34198	-86.95917	85.0735	270.82343	0.0	0.08	270.18076	274.32001	0.08922999999999999	0.07075	0.09849	0.009340000000000001	0.03381	0.04216	250.83487999999997	234.63573	239.15807	241.60637000000003	246.43939	231.80736000000002	247.22043	246.75607000000002	246.13504	241.77562000000003	97.4354	96.69282	99.99931	99.99928	99.99905	99.99953000000001	463.2071013000001
[truncated: 193,238 more rows]
